# Supplementary material for: Stable isotope evidence for dietary diversification in the pre-Columbian Amazon
Source: Sci Rep. 2020 Oct 6;10:16560. doi: 10.1038/s41598-020-73540-z (PMC7539003; doi:10.1038/s41598-020-73540-z)
Supplement: Supplementary file 2 — Supplementary file2 [file 41598_2020_73540_MOESM2_ESM.xlsx]

## Sheet: outputs Sao Luis
GROUP RESULTS
Target/Consumer	Source/Food	Mean	sd	2.5pc	median	97.5pc
BC1	C3plants	0.3577	0.2281	0.01647	0.3408	0.796
BC1	C4plants	0.1241	0.09809	0.004439	0.1016	0.358
BC1	TerrestrialMammals	0.4312	0.2314	0.03022	0.4376	0.8454
BC1	MarineFish	0.08701	0.0722	0.00311	0.06947	0.2691
PDL2	C3plants	0.3318	0.215	0.01382	0.3146	0.7883
PDL2	C4plants	0.1382	0.1008	0.006827	0.1173	0.3859
PDL2	TerrestrialMammals	0.4259	0.2159	0.03848	0.4243	0.8205
PDL2	MarineFish	0.1041	0.08332	0.003543	0.08493	0.3136
PNQ1A	C3plants	0.3481	0.2117	0.01491	0.3451	0.7836
PNQ1A	C4plants	0.1619	0.1189	0.007706	0.1374	0.4447
PNQ1A	TerrestrialMammals	0.3746	0.2091	0.02388	0.3719	0.7754
PNQ1A	MarineFish	0.1153	0.09069	0.005105	0.09315	0.3405
PNQ1B	C3plants	0.3725	0.2268	0.01789	0.3672	0.7892
PNQ1B	C4plants	0.1558	0.1128	0.007016	0.1338	0.4208
PNQ1B	TerrestrialMammals	0.3743	0.219	0.02379	0.3647	0.8048
PNQ1B	MarineFish	0.09745	0.08046	0.003274	0.07715	0.3027
PNQ3	C3plants	0.3481	0.2117	0.01491	0.3451	0.7836
PNQ3	C4plants	0.1619	0.1189	0.007706	0.1374	0.4447
PNQ3	TerrestrialMammals	0.3746	0.2091	0.02388	0.3719	0.7754
PNQ3	MarineFish	0.1153	0.09069	0.005105	0.09315	0.3405
TARGET/CONSUMER RESULTS REPORT: BC1
10000 updates took 6 s
INPUT DATA (Weighted model: Yes; Offset dependent: Yes; Concentration-dependent model: Yes; Minimum uncertainty: 0.001)
Target/consumer data
[13Ccoll]=-18.3(0.5)	[15Ncoll]=12.2(0.5)
Offsets
[13Ccoll]=4.8(2)	[15Ncoll]=5.5(2)
Weights
[13Ccoll][Protein]=74(4)	[13Ccoll][CarbsLipids]=26()	[15Ncoll][Protein]=100()	[15Ncoll][CarbsLipids]=0()
Source/Food values
[C3plants][Protein][13Ccoll]=-26.83(1)	[C3plants][Protein][15Ncoll]=2.6(6)	[C3plants][CarbsLipids][13Ccoll]=-24.33(1)
[C4plants][Protein][13Ccoll]=-10.6745(1)	[C4plants][Protein][15Ncoll]=4.5(2)	[C4plants][CarbsLipids][13Ccoll]=-8.17(1)
[TerrestrialMammals][Protein][13Ccoll]=-21.9(1)	[TerrestrialMammals][Protein][15Ncoll]=8(2)	[TerrestrialMammals][CarbsLipids][13Ccoll]=-27.9(1)
[MarineFish][Protein][13Ccoll]=-11.4(1.5)	[MarineFish][Protein][15Ncoll]=12(2)	[MarineFish][CarbsLipids][13Ccoll]=-17.4(1.5)
Concentrations
[C3plants][Protein]=5(5)	[C3plants][CarbsLipids]=95(5)	[C4plants][Protein]=10(5)	[C4plants][CarbsLipids]=90(5)	[TerrestrialMammals][Protein]=30(5)	[TerrestrialMammals][CarbsLipids]=70(5)	[MarineFish][Protein]=65(5)	[MarineFish][CarbsLipids]=35(5)
Prior info
[Protein]/([Protein]+[CarbsLipids])>0.05
[Protein]/([Protein]+[CarbsLipids])<0.45
ESTIMATES
Estimates on source/food contribution
Source/Food	Mean	sd	2.5pc	median	97.5pc
C3plants	0.3577	0.2281	0.01647	0.3408	0.796
C4plants	0.1241	0.09809	0.004439	0.1016	0.358
TerrestrialMammals	0.4312	0.2314	0.03022	0.4376	0.8454
MarineFish	0.08701	0.0722	0.00311	0.06947	0.2691
Estimates on fraction contribution
Fraction	Mean	sd	2.5pc	median	97.5pc
Protein	0.2205	0.07058	0.08506	0.2212	0.3562
CarbsLipids	0.7795	0.07058	0.644	0.7788	0.9151
Estimates on signal contribution from source/food
Proxy	Source/Food	Mean	sd	2.5pc	median	97.5pc
13Ccoll	C3plants	0.3013	0.209	0.0115	0.2722	0.7307
13Ccoll	C4plants	0.1063	0.08687	0.003536	0.08442	0.3156
13Ccoll	TerrestrialMammals	0.4628	0.2299	0.03845	0.4758	0.8578
13Ccoll	MarineFish	0.1296	0.09968	0.005071	0.1084	0.3702
15Ncoll	C3plants	0.1279	0.1311	0.001249	0.08428	0.4737
15Ncoll	C4plants	0.06399	0.06927	0.001219	0.04037	0.2556
15Ncoll	TerrestrialMammals	0.5611	0.231	0.0698	0.5942	0.9221
15Ncoll	MarineFish	0.2471	0.1717	0.01087	0.2193	0.6356
TARGET/CONSUMER RESULTS REPORT: PDL2
INPUT DATA (Weighted model: Yes; Offset dependent: Yes; Concentration-dependent model: Yes; Minimum uncertainty: 0.001)
Target/consumer data
[13Ccoll]=-17.5(0.5)	[15Ncoll]=12.3(0.5)
Offsets
[13Ccoll]=4.8(2)	[15Ncoll]=5.5(2)
Weights
[13Ccoll][Protein]=74(4)	[13Ccoll][CarbsLipids]=26()	[15Ncoll][Protein]=100()	[15Ncoll][CarbsLipids]=0()
Source/Food values
[C3plants][Protein][13Ccoll]=-26.83(1)	[C3plants][Protein][15Ncoll]=2.6(6)	[C3plants][CarbsLipids][13Ccoll]=-24.33(1)
[C4plants][Protein][13Ccoll]=-10.6745(1)	[C4plants][Protein][15Ncoll]=4.5(2)	[C4plants][CarbsLipids][13Ccoll]=-8.17(1)
[TerrestrialMammals][Protein][13Ccoll]=-21.9(1)	[TerrestrialMammals][Protein][15Ncoll]=8(2)	[TerrestrialMammals][CarbsLipids][13Ccoll]=-27.9(1)
[MarineFish][Protein][13Ccoll]=-11.4(1.5)	[MarineFish][Protein][15Ncoll]=12(2)	[MarineFish][CarbsLipids][13Ccoll]=-17.4(1.5)
Concentrations
[C3plants][Protein]=5(5)	[C3plants][CarbsLipids]=95(5)	[C4plants][Protein]=10(5)	[C4plants][CarbsLipids]=90(5)	[TerrestrialMammals][Protein]=30(5)	[TerrestrialMammals][CarbsLipids]=70(5)	[MarineFish][Protein]=65(5)	[MarineFish][CarbsLipids]=35(5)
Prior info
[Protein]/([Protein]+[CarbsLipids])>0.05
[Protein]/([Protein]+[CarbsLipids])<0.45
ESTIMATES
Estimates on source/food contribution
Source/Food	Mean	sd	2.5pc	median	97.5pc
C3plants	0.3318	0.215	0.01382	0.3146	0.7883
C4plants	0.1382	0.1008	0.006827	0.1173	0.3859
TerrestrialMammals	0.4259	0.2159	0.03848	0.4243	0.8205
MarineFish	0.1041	0.08332	0.003543	0.08493	0.3136
Estimates on fraction contribution
Fraction	Mean	sd	2.5pc	median	97.5pc
Protein	0.2312	0.06806	0.104	0.2326	0.3641
CarbsLipids	0.7688	0.06806	0.6359	0.7674	0.896
Estimates on signal contribution from source/food
Proxy	Source/Food	Mean	sd	2.5pc	median	97.5pc
13Ccoll	C3plants	0.277	0.1936	0.01038	0.251	0.702
13Ccoll	C4plants	0.1176	0.08871	0.005324	0.09863	0.3334
13Ccoll	TerrestrialMammals	0.4511	0.2149	0.04581	0.4621	0.8328
13Ccoll	MarineFish	0.1543	0.1133	0.005732	0.1362	0.422
15Ncoll	C3plants	0.1192	0.1178	0.001239	0.07816	0.4182
15Ncoll	C4plants	0.06955	0.06937	0.0009884	0.04679	0.2457
15Ncoll	TerrestrialMammals	0.5312	0.2234	0.07689	0.5573	0.8984
15Ncoll	MarineFish	0.2801	0.1828	0.01191	0.2634	0.6484
TARGET/CONSUMER RESULTS REPORT: PNQ1A
10000 updates took 6 s
INPUT DATA (Weighted model: Yes; Offset dependent: Yes; Concentration-dependent model: Yes; Minimum uncertainty: 0.001)
Target/consumer data
[13Ccoll]=-16.4(0.5)	[15Ncoll]=12.4(0.5)
Offsets
[13Ccoll]=4.8(2)	[15Ncoll]=5.5(2)
Weights
[13Ccoll][Protein]=74(4)	[13Ccoll][CarbsLipids]=26()	[15Ncoll][Protein]=100()	[15Ncoll][CarbsLipids]=0()
Source/Food values
[C3plants][Protein][13Ccoll]=-26.83(1)	[C3plants][Protein][15Ncoll]=2.6(6)	[C3plants][CarbsLipids][13Ccoll]=-24.33(1)
[C4plants][Protein][13Ccoll]=-10.6745(1)	[C4plants][Protein][15Ncoll]=4.5(2)	[C4plants][CarbsLipids][13Ccoll]=-8.17(1)
[TerrestrialMammals][Protein][13Ccoll]=-21.9(1)	[TerrestrialMammals][Protein][15Ncoll]=8(2)	[TerrestrialMammals][CarbsLipids][13Ccoll]=-27.9(1)
[MarineFish][Protein][13Ccoll]=-11.4(1.5)	[MarineFish][Protein][15Ncoll]=12(2)	[MarineFish][CarbsLipids][13Ccoll]=-17.4(1.5)
Concentrations
[C3plants][Protein]=5(5)	[C3plants][CarbsLipids]=95(5)	[C4plants][Protein]=10(5)	[C4plants][CarbsLipids]=90(5)	[TerrestrialMammals][Protein]=30(5)	[TerrestrialMammals][CarbsLipids]=70(5)	[MarineFish][Protein]=65(5)	[MarineFish][CarbsLipids]=35(5)
Prior info
[Protein]/([Protein]+[CarbsLipids])>0.05
[Protein]/([Protein]+[CarbsLipids])<0.45
ESTIMATES
Estimates on source/food contribution
Source/Food	Mean	sd	2.5pc	median	97.5pc
C3plants	0.3481	0.2117	0.01491	0.3451	0.7836
C4plants	0.1619	0.1189	0.007706	0.1374	0.4447
TerrestrialMammals	0.3746	0.2091	0.02388	0.3719	0.7754
MarineFish	0.1153	0.09069	0.005105	0.09315	0.3405
Estimates on fraction contribution
Fraction	Mean	sd	2.5pc	median	97.5pc
Protein	0.2255	0.07357	0.09349	0.2218	0.3762
CarbsLipids	0.7745	0.07357	0.6238	0.7782	0.9066
Estimates on signal contribution from source/food
Proxy	Source/Food	Mean	sd	2.5pc	median	97.5pc
13Ccoll	C3plants	0.2884	0.193	0.01034	0.2742	0.7157
13Ccoll	C4plants	0.139	0.1071	0.005854	0.114	0.405
13Ccoll	TerrestrialMammals	0.4022	0.2095	0.02894	0.4103	0.7895
13Ccoll	MarineFish	0.1703	0.1222	0.008752	0.1463	0.4551
15Ncoll	C3plants	0.1202	0.1239	0.00119	0.07914	0.4532
15Ncoll	C4plants	0.08412	0.08548	0.001805	0.05593	0.3234
15Ncoll	TerrestrialMammals	0.485	0.222	0.04368	0.5039	0.8675
15Ncoll	MarineFish	0.3107	0.1893	0.02028	0.2933	0.7046
TARGET/CONSUMER RESULTS REPORT: PNQ1B
10000 updates took 6 s
INPUT DATA (Weighted model: Yes; Offset dependent: Yes; Concentration-dependent model: Yes; Minimum uncertainty: 0.001)
Target/consumer data
[13Ccoll]=-16.5(0.5)	[15Ncoll]=11.1(0.5)
Offsets
[13Ccoll]=4.8(2)	[15Ncoll]=5.5(2)
Weights
[13Ccoll][Protein]=74(4)	[13Ccoll][CarbsLipids]=26()	[15Ncoll][Protein]=100()	[15Ncoll][CarbsLipids]=0()
Source/Food values
[C3plants][Protein][13Ccoll]=-26.83(1)	[C3plants][Protein][15Ncoll]=2.6(6)	[C3plants][CarbsLipids][13Ccoll]=-24.33(1)
[C4plants][Protein][13Ccoll]=-10.6745(1)	[C4plants][Protein][15Ncoll]=4.5(2)	[C4plants][CarbsLipids][13Ccoll]=-8.17(1)
[TerrestrialMammals][Protein][13Ccoll]=-21.9(1)	[TerrestrialMammals][Protein][15Ncoll]=8(2)	[TerrestrialMammals][CarbsLipids][13Ccoll]=-27.9(1)
[MarineFish][Protein][13Ccoll]=-11.4(1.5)	[MarineFish][Protein][15Ncoll]=12(2)	[MarineFish][CarbsLipids][13Ccoll]=-17.4(1.5)
Concentrations
[C3plants][Protein]=5(5)	[C3plants][CarbsLipids]=95(5)	[C4plants][Protein]=10(5)	[C4plants][CarbsLipids]=90(5)	[TerrestrialMammals][Protein]=30(5)	[TerrestrialMammals][CarbsLipids]=70(5)	[MarineFish][Protein]=65(5)	[MarineFish][CarbsLipids]=35(5)
Prior info
[Protein]/([Protein]+[CarbsLipids])>0.05
[Protein]/([Protein]+[CarbsLipids])<0.45
ESTIMATES
Estimates on source/food contribution
Source/Food	Mean	sd	2.5pc	median	97.5pc
C3plants	0.3725	0.2268	0.01789	0.3672	0.7892
C4plants	0.1558	0.1128	0.007016	0.1338	0.4208
TerrestrialMammals	0.3743	0.219	0.02379	0.3647	0.8048
MarineFish	0.09745	0.08046	0.003274	0.07715	0.3027
Estimates on fraction contribution
Fraction	Mean	sd	2.5pc	median	97.5pc
Protein	0.2187	0.06929	0.08984	0.2151	0.3608
CarbsLipids	0.7813	0.06929	0.6393	0.785	0.9102
Estimates on signal contribution from source/food
Proxy	Source/Food	Mean	sd	2.5pc	median	97.5pc
13Ccoll	C3plants	0.3155	0.2091	0.01262	0.2981	0.7294
13Ccoll	C4plants	0.136	0.1034	0.005542	0.1124	0.3809
13Ccoll	TerrestrialMammals	0.4028	0.2199	0.02874	0.4039	0.8146
13Ccoll	MarineFish	0.1457	0.1103	0.00554	0.1225	0.4105
15Ncoll	C3plants	0.1478	0.144	0.001597	0.1013	0.5186
15Ncoll	C4plants	0.08889	0.09023	0.001889	0.05983	0.3345
15Ncoll	TerrestrialMammals	0.4926	0.2285	0.04623	0.5147	0.8785
15Ncoll	MarineFish	0.2707	0.1779	0.01277	0.2486	0.6658
TARGET/CONSUMER RESULTS REPORT: PNQ3
10000 updates took 6 s
INPUT DATA (Weighted model: Yes; Offset dependent: Yes; Concentration-dependent model: Yes; Minimum uncertainty: 0.001)
Target/consumer data
[13Ccoll]=-16.4(0.5)	[15Ncoll]=12.4(0.5)
Offsets
[13Ccoll]=4.8(2)	[15Ncoll]=5.5(2)
Weights
[13Ccoll][Protein]=74(4)	[13Ccoll][CarbsLipids]=26()	[15Ncoll][Protein]=100()	[15Ncoll][CarbsLipids]=0()
Source/Food values
[C3plants][Protein][13Ccoll]=-26.83(1)	[C3plants][Protein][15Ncoll]=2.6(6)	[C3plants][CarbsLipids][13Ccoll]=-24.33(1)
[C4plants][Protein][13Ccoll]=-10.6745(1)	[C4plants][Protein][15Ncoll]=4.5(2)	[C4plants][CarbsLipids][13Ccoll]=-8.17(1)
[TerrestrialMammals][Protein][13Ccoll]=-21.9(1)	[TerrestrialMammals][Protein][15Ncoll]=8(2)	[TerrestrialMammals][CarbsLipids][13Ccoll]=-27.9(1)
[MarineFish][Protein][13Ccoll]=-11.4(1.5)	[MarineFish][Protein][15Ncoll]=12(2)	[MarineFish][CarbsLipids][13Ccoll]=-17.4(1.5)
Concentrations
[C3plants][Protein]=5(5)	[C3plants][CarbsLipids]=95(5)	[C4plants][Protein]=10(5)	[C4plants][CarbsLipids]=90(5)	[TerrestrialMammals][Protein]=30(5)	[TerrestrialMammals][CarbsLipids]=70(5)	[MarineFish][Protein]=65(5)	[MarineFish][CarbsLipids]=35(5)
Prior info
[Protein]/([Protein]+[CarbsLipids])>0.05
[Protein]/([Protein]+[CarbsLipids])<0.45
ESTIMATES
Estimates on source/food contribution
Source/Food	Mean	sd	2.5pc	median	97.5pc
C3plants	0.3481	0.2117	0.01491	0.3451	0.7836
C4plants	0.1619	0.1189	0.007706	0.1374	0.4447
TerrestrialMammals	0.3746	0.2091	0.02388	0.3719	0.7754
MarineFish	0.1153	0.09069	0.005105	0.09315	0.3405
Estimates on fraction contribution
Fraction	Mean	sd	2.5pc	median	97.5pc
Protein	0.2255	0.07357	0.09349	0.2218	0.3762
CarbsLipids	0.7745	0.07357	0.6238	0.7782	0.9066
Estimates on signal contribution from source/food
Proxy	Source/Food	Mean	sd	2.5pc	median	97.5pc
13Ccoll	C3plants	0.2884	0.193	0.01034	0.2742	0.7157
13Ccoll	C4plants	0.139	0.1071	0.005854	0.114	0.405
13Ccoll	TerrestrialMammals	0.4022	0.2095	0.02894	0.4103	0.7895
13Ccoll	MarineFish	0.1703	0.1222	0.008752	0.1463	0.4551
15Ncoll	C3plants	0.1202	0.1239	0.00119	0.07914	0.4532
15Ncoll	C4plants	0.08412	0.08548	0.001805	0.05593	0.3234
15Ncoll	TerrestrialMammals	0.485	0.222	0.04368	0.5039	0.8675
15Ncoll	MarineFish	0.3107	0.1893	0.02028	0.2933	0.7046
#BUGS Code
model{
# likelihood
	for (h_ in 1:N_h){ # individuals
		for (k_ in 1:N_k){ # dietary proxies
			for (j_ in 1:N_j){ # components of food group
				for (i_ in 1:N_i){ # food groups
					source.component.value_[h_,i_,j_,k_] <- alpha_[h_,i_] *C_[i_,j_] * (I_[i_,j_,k_] + T_[k_])
					source.component.weight_[h_,i_,j_,k_] <- alpha_[h_,i_] *C_[i_,j_]
				}
				component.contrib_[h_, j_, k_] <- W_[j_,k_] * sum(source.component.value_[h_,1:N_i,j_,k_])
				component.weight2_[h_, j_, k_] <- W_[j_,k_] * sum(source.component.weight_[h_,1:N_i,j_,k_])
			}
			H_[h_,k_] <- (sum(component.contrib_[h_,1:N_j,k_]) / sum(component.weight2_[h_,1:N_j,k_]))
			# Measurements on individuals
			obsvn_[h_,k_] ~ dnorm(H_[h_,k_],tau_H[h_,k_])
			tau_H[h_,k_] <- pow(obsvn_error[h_,k_],-2)
		}
	}
	#contribution of components
	for (h_ in 1:N_h){ # individuals
		for (j_ in 1:N_j){ # components of food group
			for (i_ in 1:N_i){ # food groups
				aux3_[h_,i_,j_] <- alpha_[h_,i_]*C_[i_,j_]
				}
		aux4_[h_, j_] <- sum(aux3_[h_,1:N_i,j_])
		beta_[h_, j_] <- aux4_[h_, j_] / sum(aux4_[h_,1:N_j])
		}
	}
	#contribution of a food group towards a measured signal
	for (h_ in 1:N_h){ # individuals
		for (k_ in 1:N_k){ # dietary proxies
			for (i_ in 1:N_i){ # food groups
				for (j_ in 1:N_j){ # components of food group
					aux5_[h_,i_,k_,j_] <- alpha_[h_,i_]*C_[i_,j_] *W_[j_,k_]
				}
			aux6_[h_,k_, i_] <- sum(aux5_[h_,i_,k_,1:N_j])
			theta_[h_,k_, i_] <- aux6_[h_,k_, i_] / sum(aux6_[h_,k_,1:N_i])
			}
		}
	}
# priors
	#prior for intake estimates
	for (h_ in 1:N_h){ # N_h: number of individuals
		alpha_[h_,1:N_i] ~ ddirich(a_alpha[1:N_i])
	}
	# prior for isotopic values of components in food groups
	for (k_ in 1:N_k){ # dietary proxies measured per human
		for (j_ in 1:N_j){ # components of food group
			for (i_ in 1:N_i){ # food groups
				# then branch
				Z_branch[i_,j_,k_, 1] <- 0
				# else branch
				Z_branch[i_,j_,k_, 2] ~ dnorm(m_I[i_,j_,k_], tau_I[i_,j_,k_])
				tau_I[i_,j_,k_] <- pow(s_I[i_,j_,k_],-2)
				if_branch[i_,j_,k_] <- 1 + step((s_I[i_,j_,k_]))
				I_[i_,j_,k_] <- Z_branch[i_,j_,k_, if_branch[i_,j_,k_]]
			}
		}
	}
	# prior for proxy offset
	for (k_ in 1:N_k){ # dietary proxies measured per human
		T_[k_] ~ dnorm(m_T[k_], tau_T[k_])
tau_T[k_] <- pow(s_T[k_],-2)
	}
	# prior for concentration values of components in food groups
		for (j_ in 1:N_j){ # components of food group
			for (i_ in 1:N_i){ # food groups
				C_[i_,j_] ~ dnorm(m_C[i_,j_], tau_C[i_,j_])T(0,100)
tau_C[i_,j_] <- pow(s_C[i_,j_],-2)
			}
		}
	# prior for weight contribution
	for (k_ in 1:N_k){ # dietary proxies measured per human
		for (j_ in 1:N_j){ # components of food group
			W_[j_,k_] ~ dnorm(m_W[j_,k_], tau_W[j_,k_])T(0,100)
tau_W[j_,k_] <- pow(s_W[j_,k_],-2)
		}
	}
O_2<- 1
O_2 ~ dbern(xpto_2)
xpto_2 <- step(beta_[1,1]/(beta_[1,1]+beta_[1,2]) -(0.05))
O_3<- 1
O_3 ~ dbern(xpto_3)
xpto_3 <- step(0.45 -(beta_[1,1]/(beta_[1,1]+beta_[1,2])))
}# closing model
list(
N_h=1, # number of targets/consumers
N_i=4, # number of sources/food groups
N_j=2, # number of fractions/food fractions
N_k=2, # number of proxies/dietary proxies
m_T=c(4.8, 5.5), # offset
s_T=c(2, 2), # error associated with offset
a_alpha=c(1, 1, 1, 1)
)
# values measured in targets/consumers
obsvn_[,1] obsvn_[,2]
-16.4 12.4
END
# errors associated with values measured in targets/consumers
obsvn_error[,1] obsvn_error[,2]
0.5 0.5
END
# weights
m_W[,1] m_W[,2]
74 100
26 0
END
# weights error
s_W[,1] s_W[,2]
4 0.001
0.001 0.001
END
# concentrations
m_C[,1] m_C[,2]
5 95
10 90
30 70
65 35
END
# concentrations errors
s_C[,1] s_C[,2]
5 5
5 5
5 5
5 5
END
# proxies/dietary proxies
m_I[, 1, 1] m_I[, 2, 1] m_I[, 1, 2] m_I[, 2, 2]
-26.83 -24.33 2.6 0
-10.6745 -8.17 4.5 0
-21.9 -27.9 8 0
-11.4 -17.4 12 0
END

## Sheet: outputs Maraca
GROUP RESULTS
Target/Consumer	Source/Food	Mean	sd	2.5pc	median	97.5pc
GdC1	C3plants	0.3146	0.207	0.01388	0.2887	0.7567
GdC1	C4plants	0.1518	0.1093	0.007491	0.129	0.4069
GdC1	TerrestrialMammals	0.34	0.2136	0.01825	0.3167	0.786
GdC1	Fish	0.1936	0.146	0.00869	0.1585	0.5245
GdC2	C3plants	0.3002	0.207	0.01592	0.264	0.7596
GdC2	C4plants	0.1407	0.1049	0.005428	0.1205	0.3927
GdC2	TerrestrialMammals	0.3578	0.2238	0.02029	0.3381	0.8084
GdC2	Fish	0.2014	0.1473	0.005539	0.175	0.5237
GdC3	C3plants	0.296	0.2043	0.01175	0.257	0.7288
GdC3	C4plants	0.1747	0.1174	0.009212	0.158	0.4413
GdC3	TerrestrialMammals	0.3315	0.2104	0.01957	0.3096	0.7612
GdC3	Fish	0.1978	0.145	0.008174	0.167	0.5266
GdC4	C3plants	0.3003	0.2003	0.01327	0.2736	0.7198
GdC4	C4plants	0.1886	0.1163	0.01134	0.1779	0.4443
GdC4	TerrestrialMammals	0.3178	0.2019	0.01907	0.2974	0.7441
GdC4	Fish	0.1933	0.1387	0.008576	0.1679	0.5139
GdC5	C3plants	0.3001	0.2017	0.0111	0.2748	0.7314
GdC5	C4plants	0.2002	0.1181	0.01335	0.1943	0.4663
GdC5	TerrestrialMammals	0.3181	0.206	0.01551	0.2973	0.7486
GdC5	Fish	0.1816	0.1433	0.006107	0.1459	0.5217
GdC6	C3plants	0.3074	0.2084	0.01205	0.2784	0.756
GdC6	C4plants	0.1634	0.1107	0.007902	0.1465	0.415
GdC6	TerrestrialMammals	0.3355	0.213	0.01731	0.3111	0.7799
GdC6	Fish	0.1936	0.1436	0.008757	0.1613	0.5269
GdC7	C3plants	0.332	0.2139	0.0153	0.3085	0.7785
GdC7	C4plants	0.1243	0.09422	0.004504	0.1049	0.3497
GdC7	TerrestrialMammals	0.3405	0.2196	0.0151	0.3164	0.8035
GdC7	Fish	0.2031	0.148	0.007834	0.1756	0.5338
GdC8	C3plants	0.2949	0.1999	0.01292	0.2647	0.7314
GdC8	C4plants	0.1804	0.1196	0.01082	0.1627	0.4499
GdC8	TerrestrialMammals	0.3296	0.211	0.0159	0.3019	0.7791
GdC8	Fish	0.1951	0.1485	0.006861	0.1613	0.5324
GdC9	C3plants	0.2965	0.2037	0.0113	0.2654	0.7416
GdC9	C4plants	0.1785	0.1132	0.009017	0.165	0.4269
GdC9	TerrestrialMammals	0.3312	0.2099	0.01638	0.309	0.7729
GdC9	Fish	0.1938	0.1452	0.008101	0.1604	0.5307
GdC10	C3plants	0.3006	0.2018	0.01177	0.2766	0.73
GdC10	C4plants	0.1894	0.1178	0.01049	0.1761	0.4458
GdC10	TerrestrialMammals	0.3231	0.2108	0.01471	0.2975	0.7709
GdC10	Fish	0.1869	0.1465	0.006978	0.1485	0.5344
GdC11	C3plants	0.303	0.2069	0.01206	0.2716	0.7444
GdC11	C4plants	0.1757	0.1146	0.008882	0.1607	0.4344
GdC11	TerrestrialMammals	0.3261	0.2128	0.01365	0.305	0.7693
GdC11	Fish	0.1952	0.1465	0.00743	0.1638	0.5302
GdC12	C3plants	0.327	0.2131	0.01477	0.3	0.775
GdC12	C4plants	0.09636	0.08324	0.002909	0.07318	0.3038
GdC12	TerrestrialMammals	0.3495	0.2244	0.0154	0.3268	0.8096
GdC12	Fish	0.2271	0.1589	0.009262	0.199	0.5633
GdC13	C3plants	0.3191	0.2109	0.01678	0.2851	0.7707
GdC13	C4plants	0.1625	0.1123	0.008257	0.1433	0.4247
GdC13	TerrestrialMammals	0.324	0.2098	0.01766	0.2951	0.7686
GdC13	Fish	0.1944	0.1487	0.007338	0.1583	0.5324
GdC14	C3plants	0.3157	0.2133	0.01338	0.2856	0.7706
GdC14	C4plants	0.1497	0.1044	0.007097	0.1333	0.394
GdC14	TerrestrialMammals	0.3406	0.222	0.01594	0.3129	0.7989
GdC14	Fish	0.194	0.1497	0.006973	0.1593	0.5338
GdC15	C3plants	0.3092	0.2115	0.01348	0.2751	0.7608
GdC15	C4plants	0.1592	0.1115	0.00709	0.1406	0.4242
GdC15	TerrestrialMammals	0.334	0.2113	0.01502	0.3157	0.7729
GdC15	Fish	0.1975	0.1491	0.008456	0.1655	0.5489
GdP1	C3plants	0.3052	0.2046	0.0159	0.2722	0.7526
GdP1	C4plants	0.1387	0.1008	0.005454	0.1202	0.3741
GdP1	TerrestrialMammals	0.3453	0.2134	0.02189	0.3262	0.7818
GdP1	Fish	0.2109	0.1516	0.008213	0.1824	0.5483
GdP2	C3plants	0.3063	0.2108	0.01468	0.2735	0.7553
GdP2	C4plants	0.1658	0.1111	0.009673	0.1474	0.419
GdP2	TerrestrialMammals	0.3397	0.2101	0.01986	0.3214	0.7638
GdP2	Fish	0.1882	0.1407	0.008492	0.1575	0.5196
TARGET/CONSUMER RESULTS REPORT: GdC1
10000 updates took 6 s
INPUT DATA (Weighted model: Yes; Offset dependent: Yes; Concentration-dependent model: Yes; Minimum uncertainty: 0.001)
Target/consumer data
[13Ccoll]=-18.90(0.5)	[15Ncoll]=11.50(0.5)
Offsets
[13Ccoll]=4.8(2)	[15Ncoll]=5.5(2)
Weights
[13Ccoll][Protein]=74(4)	[13Ccoll][Energy]=26()	[15Ncoll][Protein]=100()	[15Ncoll][Energy]=0()
Source/Food values
[C3plants][Protein][13Ccoll]=-26.83(1)	[C3plants][Protein][15Ncoll]=2.6(6)	[C3plants][Energy][13Ccoll]=-24.33(1)
[C4plants][Protein][13Ccoll]=-10.6745(1)	[C4plants][Protein][15Ncoll]=4.5(2)	[C4plants][Energy][13Ccoll]=-8.17(1)
[TerrestrialMammals][Protein][13Ccoll]=-23.97(1)	[TerrestrialMammals][Protein][15Ncoll]=6.66(2)	[TerrestrialMammals][Energy][13Ccoll]=-25.97(1)
[Fish][Protein][13Ccoll]=-25.26(3)	[Fish][Protein][15Ncoll]=10.95(3)	[Fish][Energy][13Ccoll]=-31.44(3)
Concentrations
[C3plants][Protein]=5(5)	[C3plants][Energy]=95(5)	[C4plants][Protein]=10(5)	[C4plants][Energy]=90(5)	[TerrestrialMammals][Protein]=30(5)	[TerrestrialMammals][Energy]=70(5)	[Fish][Protein]=65(5)	[Fish][Energy]=35(5)
Prior info
[Protein]/([Protein]+[Energy])>0.05
[Protein]/([Protein]+[Energy])<0.45
ESTIMATES
Estimates on source/food contribution
Source/Food	Mean	sd	2.5pc	median	97.5pc
C3plants	0.3146	0.207	0.01388	0.2887	0.7567
C4plants	0.1518	0.1093	0.007491	0.129	0.4069
TerrestrialMammals	0.34	0.2136	0.01825	0.3167	0.786
Fish	0.1936	0.146	0.00869	0.1585	0.5245
Estimates on fraction contribution
Fraction	Mean	sd	2.5pc	median	97.5pc
Protein	0.2652	0.08023	0.119	0.2632	0.4226
Energy	0.7348	0.08023	0.5774	0.7368	0.8811
Estimates on signal contribution from source/food
Proxy	Source/Food	Mean	sd	2.5pc	median	97.5pc
13Ccoll	C3plants	0.253	0.1867	0.009663	0.2151	0.6922
13Ccoll	C4plants	0.1217	0.08995	0.005845	0.1026	0.3432
13Ccoll	TerrestrialMammals	0.3545	0.2197	0.01987	0.3329	0.8047
13Ccoll	Fish	0.2709	0.1851	0.01381	0.2383	0.6631
15Ncoll	C3plants	0.1051	0.1209	0.001166	0.06123	0.4591
15Ncoll	C4plants	0.06279	0.06036	0.001568	0.04561	0.2184
15Ncoll	TerrestrialMammals	0.4016	0.2459	0.02042	0.3806	0.8732
15Ncoll	Fish	0.4304	0.2427	0.02886	0.4184	0.872
TARGET/CONSUMER RESULTS REPORT: GdC2
INPUT DATA (Weighted model: Yes; Offset dependent: Yes; Concentration-dependent model: Yes; Minimum uncertainty: 0.001)
Target/consumer data
[13Ccoll]=-19.00(0.5)	[15Ncoll]=10.90(0.5)
Offsets
[13Ccoll]=4.8(2)	[15Ncoll]=5.5(2)
Weights
[13Ccoll][Protein]=74(4)	[13Ccoll][Energy]=26()	[15Ncoll][Protein]=100()	[15Ncoll][Energy]=0()
Source/Food values
[C3plants][Protein][13Ccoll]=-26.83(1)	[C3plants][Protein][15Ncoll]=2.6(6)	[C3plants][Energy][13Ccoll]=-24.33(1)
[C4plants][Protein][13Ccoll]=-10.6745(1)	[C4plants][Protein][15Ncoll]=4.5(2)	[C4plants][Energy][13Ccoll]=-8.17(1)
[TerrestrialMammals][Protein][13Ccoll]=-23.97(1)	[TerrestrialMammals][Protein][15Ncoll]=6.66(2)	[TerrestrialMammals][Energy][13Ccoll]=-25.97(1)
[Fish][Protein][13Ccoll]=-25.26(3)	[Fish][Protein][15Ncoll]=10.95(3)	[Fish][Energy][13Ccoll]=-31.44(3)
Concentrations
[C3plants][Protein]=5(5)	[C3plants][Energy]=95(5)	[C4plants][Protein]=10(5)	[C4plants][Energy]=90(5)	[TerrestrialMammals][Protein]=30(5)	[TerrestrialMammals][Energy]=70(5)	[Fish][Protein]=65(5)	[Fish][Energy]=35(5)
Prior info
[Protein]/([Protein]+[Energy])>0.05
[Protein]/([Protein]+[Energy])<0.45
ESTIMATES
Estimates on source/food contribution
Source/Food	Mean	sd	2.5pc	median	97.5pc
C3plants	0.3002	0.207	0.01592	0.264	0.7596
C4plants	0.1407	0.1049	0.005428	0.1205	0.3927
TerrestrialMammals	0.3578	0.2238	0.02029	0.3381	0.8084
Fish	0.2014	0.1473	0.005539	0.175	0.5237
Estimates on fraction contribution
Fraction	Mean	sd	2.5pc	median	97.5pc
Protein	0.2716	0.08324	0.1107	0.2731	0.4261
Energy	0.7284	0.08324	0.5739	0.727	0.8893
Estimates on signal contribution from source/food
Proxy	Source/Food	Mean	sd	2.5pc	median	97.5pc
13Ccoll	C3plants	0.237	0.1845	0.009997	0.195	0.6847
13Ccoll	C4plants	0.1128	0.08371	0.004283	0.09477	0.3007
13Ccoll	TerrestrialMammals	0.3709	0.228	0.02069	0.356	0.8147
13Ccoll	Fish	0.2793	0.1872	0.009111	0.258	0.6629
15Ncoll	C3plants	0.08514	0.1063	0.0009868	0.04382	0.3794
15Ncoll	C4plants	0.05934	0.05799	0.001417	0.04167	0.1999
15Ncoll	TerrestrialMammals	0.4169	0.2508	0.0213	0.4074	0.888
15Ncoll	Fish	0.4386	0.248	0.0207	0.4408	0.8732
TARGET/CONSUMER RESULTS REPORT: GdC3
10000 updates took 6 s
INPUT DATA (Weighted model: Yes; Offset dependent: Yes; Concentration-dependent model: Yes; Minimum uncertainty: 0.001)
Target/consumer data
[13Ccoll]=-18.30(0.5)	[15Ncoll]=11.30(0.5)
Offsets
[13Ccoll]=4.8(2)	[15Ncoll]=5.5(2)
Weights
[13Ccoll][Protein]=74(4)	[13Ccoll][Energy]=26()	[15Ncoll][Protein]=100()	[15Ncoll][Energy]=0()
Source/Food values
[C3plants][Protein][13Ccoll]=-26.83(1)	[C3plants][Protein][15Ncoll]=2.6(6)	[C3plants][Energy][13Ccoll]=-24.33(1)
[C4plants][Protein][13Ccoll]=-10.6745(1)	[C4plants][Protein][15Ncoll]=4.5(2)	[C4plants][Energy][13Ccoll]=-8.17(1)
[TerrestrialMammals][Protein][13Ccoll]=-23.97(1)	[TerrestrialMammals][Protein][15Ncoll]=6.66(2)	[TerrestrialMammals][Energy][13Ccoll]=-25.97(1)
[Fish][Protein][13Ccoll]=-25.26(3)	[Fish][Protein][15Ncoll]=10.95(3)	[Fish][Energy][13Ccoll]=-31.44(3)
Concentrations
[C3plants][Protein]=5(5)	[C3plants][Energy]=95(5)	[C4plants][Protein]=10(5)	[C4plants][Energy]=90(5)	[TerrestrialMammals][Protein]=30(5)	[TerrestrialMammals][Energy]=70(5)	[Fish][Protein]=65(5)	[Fish][Energy]=35(5)
Prior info
[Protein]/([Protein]+[Energy])>0.05
[Protein]/([Protein]+[Energy])<0.45
ESTIMATES
Estimates on source/food contribution
Source/Food	Mean	sd	2.5pc	median	97.5pc
C3plants	0.296	0.2043	0.01175	0.257	0.7288
C4plants	0.1747	0.1174	0.009212	0.158	0.4413
TerrestrialMammals	0.3315	0.2104	0.01957	0.3096	0.7612
Fish	0.1978	0.145	0.008174	0.167	0.5266
Estimates on fraction contribution
Fraction	Mean	sd	2.5pc	median	97.5pc
Protein	0.2637	0.08058	0.1124	0.2617	0.4227
Energy	0.7363	0.08058	0.5773	0.7383	0.8876
Estimates on signal contribution from source/food
Proxy	Source/Food	Mean	sd	2.5pc	median	97.5pc
13Ccoll	C3plants	0.2362	0.1817	0.007965	0.1899	0.654
13Ccoll	C4plants	0.1406	0.09467	0.007039	0.127	0.3542
13Ccoll	TerrestrialMammals	0.3457	0.2164	0.02001	0.326	0.7835
13Ccoll	Fish	0.2775	0.1842	0.01289	0.2495	0.6613
15Ncoll	C3plants	0.09031	0.1051	0.0007821	0.0501	0.3695
15Ncoll	C4plants	0.07418	0.0632	0.002431	0.05899	0.2301
15Ncoll	TerrestrialMammals	0.3921	0.2432	0.02094	0.3674	0.8628
15Ncoll	Fish	0.4434	0.2408	0.02731	0.4455	0.8644
TARGET/CONSUMER RESULTS REPORT: GdC4
INPUT DATA (Weighted model: Yes; Offset dependent: Yes; Concentration-dependent model: Yes; Minimum uncertainty: 0.001)
Target/consumer data
[13Ccoll]=-17.80(0.5)	[15Ncoll]=11.90(0.5)
Offsets
[13Ccoll]=4.8(2)	[15Ncoll]=5.5(2)
Weights
[13Ccoll][Protein]=74(4)	[13Ccoll][Energy]=26()	[15Ncoll][Protein]=100()	[15Ncoll][Energy]=0()
Source/Food values
[C3plants][Protein][13Ccoll]=-26.83(1)	[C3plants][Protein][15Ncoll]=2.6(6)	[C3plants][Energy][13Ccoll]=-24.33(1)
[C4plants][Protein][13Ccoll]=-10.6745(1)	[C4plants][Protein][15Ncoll]=4.5(2)	[C4plants][Energy][13Ccoll]=-8.17(1)
[TerrestrialMammals][Protein][13Ccoll]=-23.97(1)	[TerrestrialMammals][Protein][15Ncoll]=6.66(2)	[TerrestrialMammals][Energy][13Ccoll]=-25.97(1)
[Fish][Protein][13Ccoll]=-25.26(3)	[Fish][Protein][15Ncoll]=10.95(3)	[Fish][Energy][13Ccoll]=-31.44(3)
Concentrations
[C3plants][Protein]=5(5)	[C3plants][Energy]=95(5)	[C4plants][Protein]=10(5)	[C4plants][Energy]=90(5)	[TerrestrialMammals][Protein]=30(5)	[TerrestrialMammals][Energy]=70(5)	[Fish][Protein]=65(5)	[Fish][Energy]=35(5)
Prior info
[Protein]/([Protein]+[Energy])>0.05
[Protein]/([Protein]+[Energy])<0.45
ESTIMATES
Estimates on source/food contribution
Source/Food	Mean	sd	2.5pc	median	97.5pc
C3plants	0.3003	0.2003	0.01327	0.2736	0.7198
C4plants	0.1886	0.1163	0.01134	0.1779	0.4443
TerrestrialMammals	0.3178	0.2019	0.01907	0.2974	0.7441
Fish	0.1933	0.1387	0.008576	0.1679	0.5139
Estimates on fraction contribution
Fraction	Mean	sd	2.5pc	median	97.5pc
Protein	0.2615	0.08031	0.1141	0.2588	0.4232
Energy	0.7385	0.08031	0.5768	0.7412	0.8859
Estimates on signal contribution from source/food
Proxy	Source/Food	Mean	sd	2.5pc	median	97.5pc
13Ccoll	C3plants	0.2419	0.1792	0.009363	0.2063	0.6518
13Ccoll	C4plants	0.1522	0.09748	0.008591	0.1411	0.3695
13Ccoll	TerrestrialMammals	0.3331	0.2074	0.02072	0.3162	0.7613
13Ccoll	Fish	0.2728	0.1758	0.01391	0.2521	0.6448
15Ncoll	C3plants	0.09611	0.1125	0.0009764	0.05571	0.4097
15Ncoll	C4plants	0.08211	0.07053	0.002503	0.06341	0.2699
15Ncoll	TerrestrialMammals	0.3805	0.2338	0.02381	0.3629	0.8509
15Ncoll	Fish	0.4413	0.2329	0.03079	0.4511	0.8522
TARGET/CONSUMER RESULTS REPORT: GdC5
10000 updates took 6 s
INPUT DATA (Weighted model: Yes; Offset dependent: Yes; Concentration-dependent model: Yes; Minimum uncertainty: 0.001)
Target/consumer data
[13Ccoll]=-18.20(0.5)	[15Ncoll]=11.30(0.5)
Offsets
[13Ccoll]=4.8(2)	[15Ncoll]=5.5(2)
Weights
[13Ccoll][Protein]=74(4)	[13Ccoll][Energy]=26()	[15Ncoll][Protein]=100()	[15Ncoll][Energy]=0()
Source/Food values
[C3plants][Protein][13Ccoll]=-26.83(1)	[C3plants][Protein][15Ncoll]=2.6(6)	[C3plants][Energy][13Ccoll]=-24.33(1)
[C4plants][Protein][13Ccoll]=-10.6745(1)	[C4plants][Protein][15Ncoll]=4.5(2)	[C4plants][Energy][13Ccoll]=-8.17(1)
[TerrestrialMammals][Protein][13Ccoll]=-23.97(1)	[TerrestrialMammals][Protein][15Ncoll]=6.66(2)	[TerrestrialMammals][Energy][13Ccoll]=-25.97(1)
[Fish][Protein][13Ccoll]=-25.26(3)	[Fish][Protein][15Ncoll]=10.95(3)	[Fish][Energy][13Ccoll]=-31.44(3)
Concentrations
[C3plants][Protein]=5(5)	[C3plants][Energy]=95(5)	[C4plants][Protein]=10(5)	[C4plants][Energy]=90(5)	[TerrestrialMammals][Protein]=30(5)	[TerrestrialMammals][Energy]=70(5)	[Fish][Protein]=65(5)	[Fish][Energy]=35(5)
Prior info
[Protein]/([Protein]+[Energy])>0.05
[Protein]/([Protein]+[Energy])<0.45
ESTIMATES
Estimates on source/food contribution
Source/Food	Mean	sd	2.5pc	median	97.5pc
C3plants	0.3001	0.2017	0.0111	0.2748	0.7314
C4plants	0.2002	0.1181	0.01335	0.1943	0.4663
TerrestrialMammals	0.3181	0.206	0.01551	0.2973	0.7486
Fish	0.1816	0.1433	0.006107	0.1459	0.5217
Estimates on fraction contribution
Fraction	Mean	sd	2.5pc	median	97.5pc
Protein	0.2542	0.07949	0.1091	0.2509	0.4174
Energy	0.7458	0.07949	0.5828	0.7491	0.8909
Estimates on signal contribution from source/food
Proxy	Source/Food	Mean	sd	2.5pc	median	97.5pc
13Ccoll	C3plants	0.2434	0.1826	0.007706	0.2058	0.6677
13Ccoll	C4plants	0.165	0.09915	0.0106	0.1574	0.3885
13Ccoll	TerrestrialMammals	0.3338	0.2128	0.01752	0.3149	0.7696
13Ccoll	Fish	0.2577	0.1836	0.01019	0.2243	0.6583
15Ncoll	C3plants	0.103	0.1185	0.0008015	0.05865	0.439
15Ncoll	C4plants	0.09114	0.07493	0.003403	0.07326	0.272
15Ncoll	TerrestrialMammals	0.3862	0.2428	0.01942	0.3652	0.8551
15Ncoll	Fish	0.4197	0.2454	0.02192	0.4167	0.8613
TARGET/CONSUMER RESULTS REPORT: GdC6
10000 updates took 6 s
INPUT DATA (Weighted model: Yes; Offset dependent: Yes; Concentration-dependent model: Yes; Minimum uncertainty: 0.001)
Target/consumer data
[13Ccoll]=-18.80(0.5)	[15Ncoll]=11.90(0.5)
Offsets
[13Ccoll]=4.8(2)	[15Ncoll]=5.5(2)
Weights
[13Ccoll][Protein]=74(4)	[13Ccoll][Energy]=26()	[15Ncoll][Protein]=100()	[15Ncoll][Energy]=0()
Source/Food values
[C3plants][Protein][13Ccoll]=-26.83(1)	[C3plants][Protein][15Ncoll]=2.6(6)	[C3plants][Energy][13Ccoll]=-24.33(1)
[C4plants][Protein][13Ccoll]=-10.6745(1)	[C4plants][Protein][15Ncoll]=4.5(2)	[C4plants][Energy][13Ccoll]=-8.17(1)
[TerrestrialMammals][Protein][13Ccoll]=-23.97(1)	[TerrestrialMammals][Protein][15Ncoll]=6.66(2)	[TerrestrialMammals][Energy][13Ccoll]=-25.97(1)
[Fish][Protein][13Ccoll]=-25.26(3)	[Fish][Protein][15Ncoll]=10.95(3)	[Fish][Energy][13Ccoll]=-31.44(3)
Concentrations
[C3plants][Protein]=5(5)	[C3plants][Energy]=95(5)	[C4plants][Protein]=10(5)	[C4plants][Energy]=90(5)	[TerrestrialMammals][Protein]=30(5)	[TerrestrialMammals][Energy]=70(5)	[Fish][Protein]=65(5)	[Fish][Energy]=35(5)
Prior info
[Protein]/([Protein]+[Energy])>0.05
[Protein]/([Protein]+[Energy])<0.45
ESTIMATES
Estimates on source/food contribution
Source/Food	Mean	sd	2.5pc	median	97.5pc
C3plants	0.3074	0.2084	0.01205	0.2784	0.756
C4plants	0.1634	0.1107	0.007902	0.1465	0.415
TerrestrialMammals	0.3355	0.213	0.01731	0.3111	0.7799
Fish	0.1936	0.1436	0.008757	0.1613	0.5269
Estimates on fraction contribution
Fraction	Mean	sd	2.5pc	median	97.5pc
Protein	0.264	0.08108	0.1094	0.2626	0.4249
Energy	0.736	0.08108	0.5751	0.7374	0.8907
Estimates on signal contribution from source/food
Proxy	Source/Food	Mean	sd	2.5pc	median	97.5pc
13Ccoll	C3plants	0.2451	0.1853	0.008343	0.2047	0.6749
13Ccoll	C4plants	0.1311	0.08913	0.006547	0.1178	0.3309
13Ccoll	TerrestrialMammals	0.3511	0.219	0.01858	0.3318	0.7959
13Ccoll	Fish	0.2727	0.182	0.01431	0.2428	0.6621
15Ncoll	C3plants	0.09572	0.1119	0.0008319	0.05407	0.4197
15Ncoll	C4plants	0.06836	0.06053	0.002005	0.05131	0.2234
15Ncoll	TerrestrialMammals	0.3982	0.2453	0.01905	0.382	0.8682
15Ncoll	Fish	0.4377	0.2406	0.03003	0.4352	0.8677
TARGET/CONSUMER RESULTS REPORT: GdC7
10000 updates took 6 s
INPUT DATA (Weighted model: Yes; Offset dependent: Yes; Concentration-dependent model: Yes; Minimum uncertainty: 0.001)
Target/consumer data
[13Ccoll]=-20.60(0.5)	[15Ncoll]=10.60(0.5)
Offsets
[13Ccoll]=4.8(2)	[15Ncoll]=5.5(2)
Weights
[13Ccoll][Protein]=74(4)	[13Ccoll][Energy]=26()	[15Ncoll][Protein]=100()	[15Ncoll][Energy]=0()
Source/Food values
[C3plants][Protein][13Ccoll]=-26.83(1)	[C3plants][Protein][15Ncoll]=2.6(6)	[C3plants][Energy][13Ccoll]=-24.33(1)
[C4plants][Protein][13Ccoll]=-10.6745(1)	[C4plants][Protein][15Ncoll]=4.5(2)	[C4plants][Energy][13Ccoll]=-8.17(1)
[TerrestrialMammals][Protein][13Ccoll]=-23.97(1)	[TerrestrialMammals][Protein][15Ncoll]=6.66(2)	[TerrestrialMammals][Energy][13Ccoll]=-25.97(1)
[Fish][Protein][13Ccoll]=-25.26(3)	[Fish][Protein][15Ncoll]=10.95(3)	[Fish][Energy][13Ccoll]=-31.44(3)
Concentrations
[C3plants][Protein]=5(5)	[C3plants][Energy]=95(5)	[C4plants][Protein]=10(5)	[C4plants][Energy]=90(5)	[TerrestrialMammals][Protein]=30(5)	[TerrestrialMammals][Energy]=70(5)	[Fish][Protein]=65(5)	[Fish][Energy]=35(5)
Prior info
[Protein]/([Protein]+[Energy])>0.05
[Protein]/([Protein]+[Energy])<0.45
ESTIMATES
Estimates on source/food contribution
Source/Food	Mean	sd	2.5pc	median	97.5pc
C3plants	0.332	0.2139	0.0153	0.3085	0.7785
C4plants	0.1243	0.09422	0.004504	0.1049	0.3497
TerrestrialMammals	0.3405	0.2196	0.0151	0.3164	0.8035
Fish	0.2031	0.148	0.007834	0.1756	0.5338
Estimates on fraction contribution
Fraction	Mean	sd	2.5pc	median	97.5pc
Protein	0.2718	0.08194	0.115	0.2715	0.4263
Energy	0.7282	0.08194	0.5738	0.7285	0.885
Estimates on signal contribution from source/food
Proxy	Source/Food	Mean	sd	2.5pc	median	97.5pc
13Ccoll	C3plants	0.267	0.1939	0.01051	0.2296	0.7098
13Ccoll	C4plants	0.09852	0.07443	0.003345	0.08402	0.272
13Ccoll	TerrestrialMammals	0.3507	0.2248	0.01583	0.326	0.8157
13Ccoll	Fish	0.2837	0.1882	0.01244	0.2594	0.6746
15Ncoll	C3plants	0.1113	0.1261	0.001326	0.06813	0.4559
15Ncoll	C4plants	0.05137	0.04852	0.00118	0.03796	0.1792
15Ncoll	TerrestrialMammals	0.391	0.2488	0.01771	0.3685	0.8795
15Ncoll	Fish	0.4464	0.2466	0.02532	0.4538	0.877
TARGET/CONSUMER RESULTS REPORT: GdC8
10000 updates took 6 s
INPUT DATA (Weighted model: Yes; Offset dependent: Yes; Concentration-dependent model: Yes; Minimum uncertainty: 0.001)
Target/consumer data
[13Ccoll]=-18.20(0.5)	[15Ncoll]=11.60(0.5)
Offsets
[13Ccoll]=4.8(2)	[15Ncoll]=5.5(2)
Weights
[13Ccoll][Protein]=74(4)	[13Ccoll][Energy]=26()	[15Ncoll][Protein]=100()	[15Ncoll][Energy]=0()
Source/Food values
[C3plants][Protein][13Ccoll]=-26.83(1)	[C3plants][Protein][15Ncoll]=2.6(6)	[C3plants][Energy][13Ccoll]=-24.33(1)
[C4plants][Protein][13Ccoll]=-10.6745(1)	[C4plants][Protein][15Ncoll]=4.5(2)	[C4plants][Energy][13Ccoll]=-8.17(1)
[TerrestrialMammals][Protein][13Ccoll]=-23.97(1)	[TerrestrialMammals][Protein][15Ncoll]=6.66(2)	[TerrestrialMammals][Energy][13Ccoll]=-25.97(1)
[Fish][Protein][13Ccoll]=-25.26(3)	[Fish][Protein][15Ncoll]=10.95(3)	[Fish][Energy][13Ccoll]=-31.44(3)
Concentrations
[C3plants][Protein]=5(5)	[C3plants][Energy]=95(5)	[C4plants][Protein]=10(5)	[C4plants][Energy]=90(5)	[TerrestrialMammals][Protein]=30(5)	[TerrestrialMammals][Energy]=70(5)	[Fish][Protein]=65(5)	[Fish][Energy]=35(5)
Prior info
[Protein]/([Protein]+[Energy])>0.05
[Protein]/([Protein]+[Energy])<0.45
ESTIMATES
Estimates on source/food contribution
Source/Food	Mean	sd	2.5pc	median	97.5pc
C3plants	0.2949	0.1999	0.01292	0.2647	0.7314
C4plants	0.1804	0.1196	0.01082	0.1627	0.4499
TerrestrialMammals	0.3296	0.211	0.0159	0.3019	0.7791
Fish	0.1951	0.1485	0.006861	0.1613	0.5324
Estimates on fraction contribution
Fraction	Mean	sd	2.5pc	median	97.5pc
Protein	0.2636	0.08152	0.1098	0.2604	0.4262
Energy	0.7364	0.08152	0.5739	0.7396	0.8904
Estimates on signal contribution from source/food
Proxy	Source/Food	Mean	sd	2.5pc	median	97.5pc
13Ccoll	C3plants	0.2363	0.1785	0.008586	0.1957	0.6542
13Ccoll	C4plants	0.1462	0.1003	0.008156	0.1286	0.377
13Ccoll	TerrestrialMammals	0.3437	0.2183	0.01649	0.3186	0.7973
13Ccoll	Fish	0.2738	0.1885	0.01105	0.2449	0.6655
15Ncoll	C3plants	0.09326	0.1076	0.0008425	0.05289	0.3882
15Ncoll	C4plants	0.07922	0.07059	0.002389	0.05949	0.2602
15Ncoll	TerrestrialMammals	0.3909	0.2468	0.0173	0.3657	0.8735
15Ncoll	Fish	0.4366	0.2466	0.02317	0.4372	0.8657
TARGET/CONSUMER RESULTS REPORT: GdC9
10000 updates took 6 s
INPUT DATA (Weighted model: Yes; Offset dependent: Yes; Concentration-dependent model: Yes; Minimum uncertainty: 0.001)
Target/consumer data
[13Ccoll]=-18.20(0.5)	[15Ncoll]=11.90(0.5)
Offsets
[13Ccoll]=4.8(2)	[15Ncoll]=5.5(2)
Weights
[13Ccoll][Protein]=74(4)	[13Ccoll][Energy]=26()	[15Ncoll][Protein]=100()	[15Ncoll][Energy]=0()
Source/Food values
[C3plants][Protein][13Ccoll]=-26.83(1)	[C3plants][Protein][15Ncoll]=2.6(6)	[C3plants][Energy][13Ccoll]=-24.33(1)
[C4plants][Protein][13Ccoll]=-10.6745(1)	[C4plants][Protein][15Ncoll]=4.5(2)	[C4plants][Energy][13Ccoll]=-8.17(1)
[TerrestrialMammals][Protein][13Ccoll]=-23.97(1)	[TerrestrialMammals][Protein][15Ncoll]=6.66(2)	[TerrestrialMammals][Energy][13Ccoll]=-25.97(1)
[Fish][Protein][13Ccoll]=-25.26(3)	[Fish][Protein][15Ncoll]=10.95(3)	[Fish][Energy][13Ccoll]=-31.44(3)
Concentrations
[C3plants][Protein]=5(5)	[C3plants][Energy]=95(5)	[C4plants][Protein]=10(5)	[C4plants][Energy]=90(5)	[TerrestrialMammals][Protein]=30(5)	[TerrestrialMammals][Energy]=70(5)	[Fish][Protein]=65(5)	[Fish][Energy]=35(5)
Prior info
[Protein]/([Protein]+[Energy])>0.05
[Protein]/([Protein]+[Energy])<0.45
ESTIMATES
Estimates on source/food contribution
Source/Food	Mean	sd	2.5pc	median	97.5pc
C3plants	0.2965	0.2037	0.0113	0.2654	0.7416
C4plants	0.1785	0.1132	0.009017	0.165	0.4269
TerrestrialMammals	0.3312	0.2099	0.01638	0.309	0.7729
Fish	0.1938	0.1452	0.008101	0.1604	0.5307
Estimates on fraction contribution
Fraction	Mean	sd	2.5pc	median	97.5pc
Protein	0.2628	0.08209	0.1078	0.2606	0.4252
Energy	0.7372	0.08209	0.5752	0.7394	0.8923
Estimates on signal contribution from source/food
Proxy	Source/Food	Mean	sd	2.5pc	median	97.5pc
13Ccoll	C3plants	0.2362	0.1809	0.007668	0.1944	0.6621
13Ccoll	C4plants	0.1439	0.09543	0.007128	0.13	0.3544
13Ccoll	TerrestrialMammals	0.348	0.216	0.01769	0.3325	0.7912
13Ccoll	Fish	0.2719	0.1827	0.01321	0.2429	0.6612
15Ncoll	C3plants	0.08906	0.1038	0.001024	0.05046	0.3825
15Ncoll	C4plants	0.07516	0.07011	0.00196	0.05477	0.2566
15Ncoll	TerrestrialMammals	0.3981	0.2428	0.02	0.3863	0.8655
15Ncoll	Fish	0.4377	0.2409	0.02805	0.4383	0.8687
TARGET/CONSUMER RESULTS REPORT: GdC10
10000 updates took 6 s
INPUT DATA (Weighted model: Yes; Offset dependent: Yes; Concentration-dependent model: Yes; Minimum uncertainty: 0.001)
Target/consumer data
[13Ccoll]=-18.20(0.5)	[15Ncoll]=11.70(0.5)
Offsets
[13Ccoll]=4.8(2)	[15Ncoll]=5.5(2)
Weights
[13Ccoll][Protein]=74(4)	[13Ccoll][Energy]=26()	[15Ncoll][Protein]=100()	[15Ncoll][Energy]=0()
Source/Food values
[C3plants][Protein][13Ccoll]=-26.83(1)	[C3plants][Protein][15Ncoll]=2.6(6)	[C3plants][Energy][13Ccoll]=-24.33(1)
[C4plants][Protein][13Ccoll]=-10.6745(1)	[C4plants][Protein][15Ncoll]=4.5(2)	[C4plants][Energy][13Ccoll]=-8.17(1)
[TerrestrialMammals][Protein][13Ccoll]=-23.97(1)	[TerrestrialMammals][Protein][15Ncoll]=6.66(2)	[TerrestrialMammals][Energy][13Ccoll]=-25.97(1)
[Fish][Protein][13Ccoll]=-25.26(3)	[Fish][Protein][15Ncoll]=10.95(3)	[Fish][Energy][13Ccoll]=-31.44(3)
Concentrations
[C3plants][Protein]=5(5)	[C3plants][Energy]=95(5)	[C4plants][Protein]=10(5)	[C4plants][Energy]=90(5)	[TerrestrialMammals][Protein]=30(5)	[TerrestrialMammals][Energy]=70(5)	[Fish][Protein]=65(5)	[Fish][Energy]=35(5)
Prior info
[Protein]/([Protein]+[Energy])>0.05
[Protein]/([Protein]+[Energy])<0.45
ESTIMATES
Estimates on source/food contribution
Source/Food	Mean	sd	2.5pc	median	97.5pc
C3plants	0.3006	0.2018	0.01177	0.2766	0.73
C4plants	0.1894	0.1178	0.01049	0.1761	0.4458
TerrestrialMammals	0.3231	0.2108	0.01471	0.2975	0.7709
Fish	0.1869	0.1465	0.006978	0.1485	0.5344
Estimates on fraction contribution
Fraction	Mean	sd	2.5pc	median	97.5pc
Protein	0.2556	0.08173	0.1067	0.2531	0.4211
Energy	0.7444	0.08173	0.579	0.7469	0.8933
Estimates on signal contribution from source/food
Proxy	Source/Food	Mean	sd	2.5pc	median	97.5pc
13Ccoll	C3plants	0.243	0.1807	0.00823	0.2087	0.6536
13Ccoll	C4plants	0.1539	0.09837	0.008214	0.1423	0.3679
13Ccoll	TerrestrialMammals	0.3384	0.2168	0.01565	0.3131	0.7943
13Ccoll	Fish	0.2648	0.1867	0.01192	0.2275	0.6719
15Ncoll	C3plants	0.09703	0.1098	0.0009114	0.05885	0.4094
15Ncoll	C4plants	0.08141	0.07254	0.002562	0.06319	0.2665
15Ncoll	TerrestrialMammals	0.3908	0.2442	0.01759	0.3663	0.8645
15Ncoll	Fish	0.4308	0.2471	0.02458	0.4187	0.8723
TARGET/CONSUMER RESULTS REPORT: GdC11
10000 updates took 6 s
INPUT DATA (Weighted model: Yes; Offset dependent: Yes; Concentration-dependent model: Yes; Minimum uncertainty: 0.001)
Target/consumer data
[13Ccoll]=-18.50(0.5)	[15Ncoll]=12.00(0.5)
Offsets
[13Ccoll]=4.8(2)	[15Ncoll]=5.5(2)
Weights
[13Ccoll][Protein]=74(4)	[13Ccoll][Energy]=26()	[15Ncoll][Protein]=100()	[15Ncoll][Energy]=0()
Source/Food values
[C3plants][Protein][13Ccoll]=-26.83(1)	[C3plants][Protein][15Ncoll]=2.6(6)	[C3plants][Energy][13Ccoll]=-24.33(1)
[C4plants][Protein][13Ccoll]=-10.6745(1)	[C4plants][Protein][15Ncoll]=4.5(2)	[C4plants][Energy][13Ccoll]=-8.17(1)
[TerrestrialMammals][Protein][13Ccoll]=-23.97(1)	[TerrestrialMammals][Protein][15Ncoll]=6.66(2)	[TerrestrialMammals][Energy][13Ccoll]=-25.97(1)
[Fish][Protein][13Ccoll]=-25.26(3)	[Fish][Protein][15Ncoll]=10.95(3)	[Fish][Energy][13Ccoll]=-31.44(3)
Concentrations
[C3plants][Protein]=5(5)	[C3plants][Energy]=95(5)	[C4plants][Protein]=10(5)	[C4plants][Energy]=90(5)	[TerrestrialMammals][Protein]=30(5)	[TerrestrialMammals][Energy]=70(5)	[Fish][Protein]=65(5)	[Fish][Energy]=35(5)
Prior info
[Protein]/([Protein]+[Energy])>0.05
[Protein]/([Protein]+[Energy])<0.45
ESTIMATES
Estimates on source/food contribution
Source/Food	Mean	sd	2.5pc	median	97.5pc
C3plants	0.303	0.2069	0.01206	0.2716	0.7444
C4plants	0.1757	0.1146	0.008882	0.1607	0.4344
TerrestrialMammals	0.3261	0.2128	0.01365	0.305	0.7693
Fish	0.1952	0.1465	0.00743	0.1638	0.5302
Estimates on fraction contribution
Fraction	Mean	sd	2.5pc	median	97.5pc
Protein	0.2612	0.0815	0.1057	0.2586	0.4227
Energy	0.7388	0.0815	0.5774	0.7414	0.8943
Estimates on signal contribution from source/food
Proxy	Source/Food	Mean	sd	2.5pc	median	97.5pc
13Ccoll	C3plants	0.243	0.1853	0.00814	0.201	0.667
13Ccoll	C4plants	0.1412	0.09384	0.006982	0.1286	0.3577
13Ccoll	TerrestrialMammals	0.3407	0.2175	0.01594	0.3224	0.7902
13Ccoll	Fish	0.275	0.1868	0.01204	0.2478	0.664
15Ncoll	C3plants	0.09529	0.1137	0.0009271	0.05256	0.4219
15Ncoll	C4plants	0.07342	0.06501	0.001911	0.05739	0.2453
15Ncoll	TerrestrialMammals	0.389	0.2447	0.01842	0.3722	0.8668
15Ncoll	Fish	0.4423	0.2481	0.0274	0.4399	0.8785
TARGET/CONSUMER RESULTS REPORT: GdC12
10000 updates took 6 s
INPUT DATA (Weighted model: Yes; Offset dependent: Yes; Concentration-dependent model: Yes; Minimum uncertainty: 0.001)
Target/consumer data
[13Ccoll]=-22.10(0.5)	[15Ncoll]=10.40(0.5)
Offsets
[13Ccoll]=4.8(2)	[15Ncoll]=5.5(2)
Weights
[13Ccoll][Protein]=74(4)	[13Ccoll][Energy]=26()	[15Ncoll][Protein]=100()	[15Ncoll][Energy]=0()
Source/Food values
[C3plants][Protein][13Ccoll]=-26.83(1)	[C3plants][Protein][15Ncoll]=2.6(6)	[C3plants][Energy][13Ccoll]=-24.33(1)
[C4plants][Protein][13Ccoll]=-10.6745(1)	[C4plants][Protein][15Ncoll]=4.5(2)	[C4plants][Energy][13Ccoll]=-8.17(1)
[TerrestrialMammals][Protein][13Ccoll]=-23.97(1)	[TerrestrialMammals][Protein][15Ncoll]=6.66(2)	[TerrestrialMammals][Energy][13Ccoll]=-25.97(1)
[Fish][Protein][13Ccoll]=-25.26(3)	[Fish][Protein][15Ncoll]=10.95(3)	[Fish][Energy][13Ccoll]=-31.44(3)
Concentrations
[C3plants][Protein]=5(5)	[C3plants][Energy]=95(5)	[C4plants][Protein]=10(5)	[C4plants][Energy]=90(5)	[TerrestrialMammals][Protein]=30(5)	[TerrestrialMammals][Energy]=70(5)	[Fish][Protein]=65(5)	[Fish][Energy]=35(5)
Prior info
[Protein]/([Protein]+[Energy])>0.05
[Protein]/([Protein]+[Energy])<0.45
ESTIMATES
Estimates on source/food contribution
Source/Food	Mean	sd	2.5pc	median	97.5pc
C3plants	0.327	0.2131	0.01477	0.3	0.775
C4plants	0.09636	0.08324	0.002909	0.07318	0.3038
TerrestrialMammals	0.3495	0.2244	0.0154	0.3268	0.8096
Fish	0.2271	0.1589	0.009262	0.199	0.5633
Estimates on fraction contribution
Fraction	Mean	sd	2.5pc	median	97.5pc
Protein	0.2834	0.08407	0.1208	0.2832	0.4349
Energy	0.7166	0.08407	0.5653	0.7169	0.8794
Estimates on signal contribution from source/food
Proxy	Source/Food	Mean	sd	2.5pc	median	97.5pc
13Ccoll	C3plants	0.2572	0.189	0.01013	0.2177	0.6958
13Ccoll	C4plants	0.07406	0.06323	0.002151	0.05678	0.2266
13Ccoll	TerrestrialMammals	0.3576	0.2277	0.01652	0.3353	0.8188
13Ccoll	Fish	0.3111	0.197	0.0148	0.2917	0.6957
15Ncoll	C3plants	0.09845	0.1103	0.001091	0.05828	0.4106
15Ncoll	C4plants	0.03518	0.0361	0.0006426	0.02408	0.1253
15Ncoll	TerrestrialMammals	0.3912	0.2521	0.01805	0.3645	0.8832
15Ncoll	Fish	0.4752	0.2501	0.02998	0.4888	0.8879
TARGET/CONSUMER RESULTS REPORT: GdC13
10000 updates took 6 s
INPUT DATA (Weighted model: Yes; Offset dependent: Yes; Concentration-dependent model: Yes; Minimum uncertainty: 0.001)
Target/consumer data
[13Ccoll]=-18.90(0.5)	[15Ncoll]=11.30(0.5)
Offsets
[13Ccoll]=4.8(2)	[15Ncoll]=5.5(2)
Weights
[13Ccoll][Protein]=74(4)	[13Ccoll][Energy]=26()	[15Ncoll][Protein]=100()	[15Ncoll][Energy]=0()
Source/Food values
[C3plants][Protein][13Ccoll]=-26.83(1)	[C3plants][Protein][15Ncoll]=2.6(6)	[C3plants][Energy][13Ccoll]=-24.33(1)
[C4plants][Protein][13Ccoll]=-10.6745(1)	[C4plants][Protein][15Ncoll]=4.5(2)	[C4plants][Energy][13Ccoll]=-8.17(1)
[TerrestrialMammals][Protein][13Ccoll]=-23.97(1)	[TerrestrialMammals][Protein][15Ncoll]=6.66(2)	[TerrestrialMammals][Energy][13Ccoll]=-25.97(1)
[Fish][Protein][13Ccoll]=-25.26(3)	[Fish][Protein][15Ncoll]=10.95(3)	[Fish][Energy][13Ccoll]=-31.44(3)
Concentrations
[C3plants][Protein]=5(5)	[C3plants][Energy]=95(5)	[C4plants][Protein]=10(5)	[C4plants][Energy]=90(5)	[TerrestrialMammals][Protein]=30(5)	[TerrestrialMammals][Energy]=70(5)	[Fish][Protein]=65(5)	[Fish][Energy]=35(5)
Prior info
[Protein]/([Protein]+[Energy])>0.05
[Protein]/([Protein]+[Energy])<0.45
ESTIMATES
Estimates on source/food contribution
Source/Food	Mean	sd	2.5pc	median	97.5pc
C3plants	0.3191	0.2109	0.01678	0.2851	0.7707
C4plants	0.1625	0.1123	0.008257	0.1433	0.4247
TerrestrialMammals	0.324	0.2098	0.01766	0.2951	0.7686
Fish	0.1944	0.1487	0.007338	0.1583	0.5324
Estimates on fraction contribution
Fraction	Mean	sd	2.5pc	median	97.5pc
Protein	0.2608	0.08393	0.108	0.2575	0.4243
Energy	0.7392	0.08393	0.5757	0.7426	0.8922
Estimates on signal contribution from source/food
Proxy	Source/Food	Mean	sd	2.5pc	median	97.5pc
13Ccoll	C3plants	0.2587	0.1908	0.01135	0.2159	0.7059
13Ccoll	C4plants	0.1307	0.09233	0.006519	0.1136	0.3458
13Ccoll	TerrestrialMammals	0.3385	0.2153	0.01917	0.3143	0.7809
13Ccoll	Fish	0.2721	0.1872	0.01182	0.2387	0.6658
15Ncoll	C3plants	0.106	0.1199	0.001605	0.06125	0.4435
15Ncoll	C4plants	0.06664	0.06364	0.001891	0.04846	0.2397
15Ncoll	TerrestrialMammals	0.389	0.2432	0.02194	0.3669	0.8648
15Ncoll	Fish	0.4384	0.2445	0.02625	0.4369	0.8639
TARGET/CONSUMER RESULTS REPORT: GdC14
10000 updates took 6 s
INPUT DATA (Weighted model: Yes; Offset dependent: Yes; Concentration-dependent model: Yes; Minimum uncertainty: 0.001)
Target/consumer data
[13Ccoll]=-19.60(0.5)	[15Ncoll]=11.00(0.5)
Offsets
[13Ccoll]=4.8(2)	[15Ncoll]=5.5(2)
Weights
[13Ccoll][Protein]=74(4)	[13Ccoll][Energy]=26()	[15Ncoll][Protein]=100()	[15Ncoll][Energy]=0()
Source/Food values
[C3plants][Protein][13Ccoll]=-26.83(1)	[C3plants][Protein][15Ncoll]=2.6(6)	[C3plants][Energy][13Ccoll]=-24.33(1)
[C4plants][Protein][13Ccoll]=-10.6745(1)	[C4plants][Protein][15Ncoll]=4.5(2)	[C4plants][Energy][13Ccoll]=-8.17(1)
[TerrestrialMammals][Protein][13Ccoll]=-23.97(1)	[TerrestrialMammals][Protein][15Ncoll]=6.66(2)	[TerrestrialMammals][Energy][13Ccoll]=-25.97(1)
[Fish][Protein][13Ccoll]=-25.26(3)	[Fish][Protein][15Ncoll]=10.95(3)	[Fish][Energy][13Ccoll]=-31.44(3)
Concentrations
[C3plants][Protein]=5(5)	[C3plants][Energy]=95(5)	[C4plants][Protein]=10(5)	[C4plants][Energy]=90(5)	[TerrestrialMammals][Protein]=30(5)	[TerrestrialMammals][Energy]=70(5)	[Fish][Protein]=65(5)	[Fish][Energy]=35(5)
Prior info
[Protein]/([Protein]+[Energy])>0.05
[Protein]/([Protein]+[Energy])<0.45
ESTIMATES
Estimates on source/food contribution
Source/Food	Mean	sd	2.5pc	median	97.5pc
C3plants	0.3157	0.2133	0.01338	0.2856	0.7706
C4plants	0.1497	0.1044	0.007097	0.1333	0.394
TerrestrialMammals	0.3406	0.222	0.01594	0.3129	0.7989
Fish	0.194	0.1497	0.006973	0.1593	0.5338
Estimates on fraction contribution
Fraction	Mean	sd	2.5pc	median	97.5pc
Protein	0.2648	0.08386	0.09968	0.264	0.4234
Energy	0.7352	0.08386	0.5766	0.736	0.9004
Estimates on signal contribution from source/food
Proxy	Source/Food	Mean	sd	2.5pc	median	97.5pc
13Ccoll	C3plants	0.255	0.1935	0.009241	0.2155	0.7071
13Ccoll	C4plants	0.1195	0.08431	0.005281	0.1055	0.3143
13Ccoll	TerrestrialMammals	0.354	0.228	0.01706	0.3289	0.817
13Ccoll	Fish	0.2715	0.1908	0.01128	0.2378	0.6721
15Ncoll	C3plants	0.1032	0.1227	0.001108	0.05699	0.4353
15Ncoll	C4plants	0.06341	0.062	0.001826	0.0443	0.2299
15Ncoll	TerrestrialMammals	0.4008	0.2539	0.01981	0.372	0.8878
15Ncoll	Fish	0.4326	0.2511	0.02436	0.4234	0.8775
TARGET/CONSUMER RESULTS REPORT: GdC15
10000 updates took 6 s
INPUT DATA (Weighted model: Yes; Offset dependent: Yes; Concentration-dependent model: Yes; Minimum uncertainty: 0.001)
Target/consumer data
[13Ccoll]=-19.00(0.5)	[15Ncoll]=11.30(0.5)
Offsets
[13Ccoll]=4.8(2)	[15Ncoll]=5.5(2)
Weights
[13Ccoll][Protein]=74(4)	[13Ccoll][Energy]=26()	[15Ncoll][Protein]=100()	[15Ncoll][Energy]=0()
Source/Food values
[C3plants][Protein][13Ccoll]=-26.83(1)	[C3plants][Protein][15Ncoll]=2.6(6)	[C3plants][Energy][13Ccoll]=-24.33(1)
[C4plants][Protein][13Ccoll]=-10.6745(1)	[C4plants][Protein][15Ncoll]=4.5(2)	[C4plants][Energy][13Ccoll]=-8.17(1)
[TerrestrialMammals][Protein][13Ccoll]=-23.97(1)	[TerrestrialMammals][Protein][15Ncoll]=6.66(2)	[TerrestrialMammals][Energy][13Ccoll]=-25.97(1)
[Fish][Protein][13Ccoll]=-25.26(3)	[Fish][Protein][15Ncoll]=10.95(3)	[Fish][Energy][13Ccoll]=-31.44(3)
Concentrations
[C3plants][Protein]=5(5)	[C3plants][Energy]=95(5)	[C4plants][Protein]=10(5)	[C4plants][Energy]=90(5)	[TerrestrialMammals][Protein]=30(5)	[TerrestrialMammals][Energy]=70(5)	[Fish][Protein]=65(5)	[Fish][Energy]=35(5)
Prior info
[Protein]/([Protein]+[Energy])>0.05
[Protein]/([Protein]+[Energy])<0.45
ESTIMATES
Estimates on source/food contribution
Source/Food	Mean	sd	2.5pc	median	97.5pc
C3plants	0.3092	0.2115	0.01348	0.2751	0.7608
C4plants	0.1592	0.1115	0.00709	0.1406	0.4242
TerrestrialMammals	0.334	0.2113	0.01502	0.3157	0.7729
Fish	0.1975	0.1491	0.008456	0.1655	0.5489
Estimates on fraction contribution
Fraction	Mean	sd	2.5pc	median	97.5pc
Protein	0.2638	0.08286	0.1062	0.2614	0.4265
Energy	0.7362	0.08286	0.5735	0.7386	0.8938
Estimates on signal contribution from source/food
Proxy	Source/Food	Mean	sd	2.5pc	median	97.5pc
13Ccoll	C3plants	0.2482	0.1905	0.00912	0.2046	0.6907
13Ccoll	C4plants	0.127	0.08937	0.005585	0.111	0.3313
13Ccoll	TerrestrialMammals	0.3489	0.2178	0.01642	0.3329	0.7909
13Ccoll	Fish	0.2759	0.1881	0.01414	0.2481	0.6799
15Ncoll	C3plants	0.09854	0.119	0.0008594	0.05402	0.4334
15Ncoll	C4plants	0.06399	0.05883	0.001618	0.04729	0.2151
15Ncoll	TerrestrialMammals	0.398	0.2471	0.02038	0.3839	0.8675
15Ncoll	Fish	0.4394	0.2454	0.03136	0.4368	0.8814
TARGET/CONSUMER RESULTS REPORT: GdP1
10000 updates took 6 s
INPUT DATA (Weighted model: Yes; Offset dependent: Yes; Concentration-dependent model: Yes; Minimum uncertainty: 0.001)
Target/consumer data
[13Ccoll]=-19.80(0.5)	[15Ncoll]=11.80(0.5)
Offsets
[13Ccoll]=4.8(2)	[15Ncoll]=5.5(2)
Weights
[13Ccoll][Protein]=74(4)	[13Ccoll][Energy]=26()	[15Ncoll][Protein]=100()	[15Ncoll][Energy]=0()
Source/Food values
[C3plants][Protein][13Ccoll]=-26.83(1)	[C3plants][Protein][15Ncoll]=2.6(6)	[C3plants][Energy][13Ccoll]=-24.33(1)
[C4plants][Protein][13Ccoll]=-10.6745(1)	[C4plants][Protein][15Ncoll]=4.5(2)	[C4plants][Energy][13Ccoll]=-8.17(1)
[TerrestrialMammals][Protein][13Ccoll]=-23.97(1)	[TerrestrialMammals][Protein][15Ncoll]=6.66(2)	[TerrestrialMammals][Energy][13Ccoll]=-25.97(1)
[Fish][Protein][13Ccoll]=-25.26(3)	[Fish][Protein][15Ncoll]=10.95(3)	[Fish][Energy][13Ccoll]=-31.44(3)
Concentrations
[C3plants][Protein]=5(5)	[C3plants][Energy]=95(5)	[C4plants][Protein]=10(5)	[C4plants][Energy]=90(5)	[TerrestrialMammals][Protein]=30(5)	[TerrestrialMammals][Energy]=70(5)	[Fish][Protein]=65(5)	[Fish][Energy]=35(5)
Prior info
[Protein]/([Protein]+[Energy])>0.05
[Protein]/([Protein]+[Energy])<0.45
ESTIMATES
Estimates on source/food contribution
Source/Food	Mean	sd	2.5pc	median	97.5pc
C3plants	0.3052	0.2046	0.0159	0.2722	0.7526
C4plants	0.1387	0.1008	0.005454	0.1202	0.3741
TerrestrialMammals	0.3453	0.2134	0.02189	0.3262	0.7818
Fish	0.2109	0.1516	0.008213	0.1824	0.5483
Estimates on fraction contribution
Fraction	Mean	sd	2.5pc	median	97.5pc
Protein	0.2744	0.08161	0.1149	0.272	0.4301
Energy	0.7256	0.08161	0.5699	0.728	0.8853
Estimates on signal contribution from source/food
Proxy	Source/Food	Mean	sd	2.5pc	median	97.5pc
13Ccoll	C3plants	0.2412	0.1815	0.01075	0.2001	0.6777
13Ccoll	C4plants	0.1101	0.08099	0.004315	0.0955	0.3024
13Ccoll	TerrestrialMammals	0.3564	0.2182	0.02447	0.3377	0.7931
13Ccoll	Fish	0.2923	0.1898	0.01325	0.2719	0.6813
15Ncoll	C3plants	0.09363	0.1084	0.001276	0.05671	0.3963
15Ncoll	C4plants	0.05638	0.0523	0.001444	0.04147	0.1992
15Ncoll	TerrestrialMammals	0.3946	0.2431	0.02609	0.3697	0.8738
15Ncoll	Fish	0.4554	0.2453	0.02797	0.4701	0.8755
TARGET/CONSUMER RESULTS REPORT: GdP2
10000 updates took 6 s
INPUT DATA (Weighted model: Yes; Offset dependent: Yes; Concentration-dependent model: Yes; Minimum uncertainty: 0.001)
Target/consumer data
[13Ccoll]=-18.40(0.5)	[15Ncoll]=11.60(0.5)
Offsets
[13Ccoll]=4.8(2)	[15Ncoll]=5.5(2)
Weights
[13Ccoll][Protein]=74(4)	[13Ccoll][Energy]=26()	[15Ncoll][Protein]=100()	[15Ncoll][Energy]=0()
Source/Food values
[C3plants][Protein][13Ccoll]=-26.83(1)	[C3plants][Protein][15Ncoll]=2.6(6)	[C3plants][Energy][13Ccoll]=-24.33(1)
[C4plants][Protein][13Ccoll]=-10.6745(1)	[C4plants][Protein][15Ncoll]=4.5(2)	[C4plants][Energy][13Ccoll]=-8.17(1)
[TerrestrialMammals][Protein][13Ccoll]=-23.97(1)	[TerrestrialMammals][Protein][15Ncoll]=6.66(2)	[TerrestrialMammals][Energy][13Ccoll]=-25.97(1)
[Fish][Protein][13Ccoll]=-25.26(3)	[Fish][Protein][15Ncoll]=10.95(3)	[Fish][Energy][13Ccoll]=-31.44(3)
Concentrations
[C3plants][Protein]=5(5)	[C3plants][Energy]=95(5)	[C4plants][Protein]=10(5)	[C4plants][Energy]=90(5)	[TerrestrialMammals][Protein]=30(5)	[TerrestrialMammals][Energy]=70(5)	[Fish][Protein]=65(5)	[Fish][Energy]=35(5)
Prior info
[Protein]/([Protein]+[Energy])>0.05
[Protein]/([Protein]+[Energy])<0.45
ESTIMATES
Estimates on source/food contribution
Source/Food	Mean	sd	2.5pc	median	97.5pc
C3plants	0.3063	0.2108	0.01468	0.2735	0.7553
C4plants	0.1658	0.1111	0.009673	0.1474	0.419
TerrestrialMammals	0.3397	0.2101	0.01986	0.3214	0.7638
Fish	0.1882	0.1407	0.008492	0.1575	0.5196
Estimates on fraction contribution
Fraction	Mean	sd	2.5pc	median	97.5pc
Protein	0.26	0.08062	0.1038	0.2591	0.4227
Energy	0.74	0.08062	0.5774	0.7409	0.8962
Estimates on signal contribution from source/food
Proxy	Source/Food	Mean	sd	2.5pc	median	97.5pc
13Ccoll	C3plants	0.246	0.1878	0.009831	0.2036	0.6783
13Ccoll	C4plants	0.1347	0.09104	0.007538	0.119	0.3432
13Ccoll	TerrestrialMammals	0.3556	0.2149	0.02186	0.3396	0.785
13Ccoll	Fish	0.2636	0.1779	0.01362	0.2356	0.6537
15Ncoll	C3plants	0.09551	0.1106	0.0009035	0.05569	0.4034
15Ncoll	C4plants	0.07206	0.06603	0.002262	0.05314	0.2375
15Ncoll	TerrestrialMammals	0.4047	0.2382	0.02509	0.3913	0.8582
15Ncoll	Fish	0.4278	0.2369	0.02926	0.4254	0.857
#BUGS Code
model{
# likelihood
	for (h_ in 1:N_h){ # individuals
		for (k_ in 1:N_k){ # dietary proxies
			for (j_ in 1:N_j){ # components of food group
				for (i_ in 1:N_i){ # food groups
					source.component.value_[h_,i_,j_,k_] <- alpha_[h_,i_] *C_[i_,j_] * (I_[i_,j_,k_] + T_[k_])
					source.component.weight_[h_,i_,j_,k_] <- alpha_[h_,i_] *C_[i_,j_]
				}
				component.contrib_[h_, j_, k_] <- W_[j_,k_] * sum(source.component.value_[h_,1:N_i,j_,k_])
				component.weight2_[h_, j_, k_] <- W_[j_,k_] * sum(source.component.weight_[h_,1:N_i,j_,k_])
			}
			H_[h_,k_] <- (sum(component.contrib_[h_,1:N_j,k_]) / sum(component.weight2_[h_,1:N_j,k_]))
			# Measurements on individuals
			obsvn_[h_,k_] ~ dnorm(H_[h_,k_],tau_H[h_,k_])
			tau_H[h_,k_] <- pow(obsvn_error[h_,k_],-2)
		}
	}
	#contribution of components
	for (h_ in 1:N_h){ # individuals
		for (j_ in 1:N_j){ # components of food group
			for (i_ in 1:N_i){ # food groups
				aux3_[h_,i_,j_] <- alpha_[h_,i_]*C_[i_,j_]
				}
		aux4_[h_, j_] <- sum(aux3_[h_,1:N_i,j_])
		beta_[h_, j_] <- aux4_[h_, j_] / sum(aux4_[h_,1:N_j])
		}
	}
	#contribution of a food group towards a measured signal
	for (h_ in 1:N_h){ # individuals
		for (k_ in 1:N_k){ # dietary proxies
			for (i_ in 1:N_i){ # food groups
				for (j_ in 1:N_j){ # components of food group
					aux5_[h_,i_,k_,j_] <- alpha_[h_,i_]*C_[i_,j_] *W_[j_,k_]
				}
			aux6_[h_,k_, i_] <- sum(aux5_[h_,i_,k_,1:N_j])
			theta_[h_,k_, i_] <- aux6_[h_,k_, i_] / sum(aux6_[h_,k_,1:N_i])
			}
		}
	}
# priors
	#prior for intake estimates
	for (h_ in 1:N_h){ # N_h: number of individuals
		alpha_[h_,1:N_i] ~ ddirich(a_alpha[1:N_i])
	}
	# prior for isotopic values of components in food groups
	for (k_ in 1:N_k){ # dietary proxies measured per human
		for (j_ in 1:N_j){ # components of food group
			for (i_ in 1:N_i){ # food groups
				# then branch
				Z_branch[i_,j_,k_, 1] <- 0
				# else branch
				Z_branch[i_,j_,k_, 2] ~ dnorm(m_I[i_,j_,k_], tau_I[i_,j_,k_])
				tau_I[i_,j_,k_] <- pow(s_I[i_,j_,k_],-2)
				if_branch[i_,j_,k_] <- 1 + step((s_I[i_,j_,k_]))
				I_[i_,j_,k_] <- Z_branch[i_,j_,k_, if_branch[i_,j_,k_]]
			}
		}
	}
	# prior for proxy offset
	for (k_ in 1:N_k){ # dietary proxies measured per human
		T_[k_] ~ dnorm(m_T[k_], tau_T[k_])
tau_T[k_] <- pow(s_T[k_],-2)
	}
	# prior for concentration values of components in food groups
		for (j_ in 1:N_j){ # components of food group
			for (i_ in 1:N_i){ # food groups
				C_[i_,j_] ~ dnorm(m_C[i_,j_], tau_C[i_,j_])T(0,100)
tau_C[i_,j_] <- pow(s_C[i_,j_],-2)
			}
		}
	# prior for weight contribution
	for (k_ in 1:N_k){ # dietary proxies measured per human
		for (j_ in 1:N_j){ # components of food group
			W_[j_,k_] ~ dnorm(m_W[j_,k_], tau_W[j_,k_])T(0,100)
tau_W[j_,k_] <- pow(s_W[j_,k_],-2)
		}
	}
O_2<- 1
O_2 ~ dbern(xpto_2)
xpto_2 <- step(beta_[1,1]/(beta_[1,1]+beta_[1,2]) -(0.05))
O_3<- 1
O_3 ~ dbern(xpto_3)
xpto_3 <- step(0.45 -(beta_[1,1]/(beta_[1,1]+beta_[1,2])))
}# closing model
list(
N_h=1, # number of targets/consumers
N_i=4, # number of sources/food groups
N_j=2, # number of fractions/food fractions
N_k=2, # number of proxies/dietary proxies
m_T=c(4.8, 5.5), # offset
s_T=c(2, 2), # error associated with offset
a_alpha=c(1, 1, 1, 1)
)
# values measured in targets/consumers
obsvn_[,1] obsvn_[,2]
-18.40 11.60
END
# errors associated with values measured in targets/consumers
obsvn_error[,1] obsvn_error[,2]
0.5 0.5
END
# weights
m_W[,1] m_W[,2]
74 100
26 0
END
# weights error
s_W[,1] s_W[,2]
4 0.001
0.001 0.001
END
# concentrations
m_C[,1] m_C[,2]
5 95
10 90
30 70
65 35
END
# concentrations errors
s_C[,1] s_C[,2]
5 5
5 5
5 5
5 5
END
# proxies/dietary proxies
m_I[, 1, 1] m_I[, 2, 1] m_I[, 1, 2] m_I[, 2, 2]
-26.83 -24.33 2.6 0
-10.6745 -8.17 4.5 0
-23.97 -25.97 6.66 0
-25.26 -31.44 10.95 0
END
# errors sources/food groups
s_I[, 1, 1] s_I[, 2, 1] s_I[, 1, 2] s_I[, 2, 2]
1 1 6 0.001
1 1 2 0.001
1 1 2 0.001
3 3 3 0.001
END

## Sheet: outputs Marajo
GROUP RESULTS
Target/Consumer	Source/Food	Mean	sd	2.5pc	median	97.5pc
MrJ1	C3plants	0.2863	0.1968	0.01058	0.2564	0.7187
MrJ1	C4plants	0.1882	0.1251	0.01074	0.1685	0.4716
MrJ1	TerrestrialMammals	0.3242	0.2109	0.01387	0.2998	0.7689
MrJ1	Fish	0.2013	0.1463	0.00844	0.1735	0.5318
MrJ2	C3plants	0.2658	0.1907	0.01057	0.23	0.6741
MrJ2	C4plants	0.281	0.1287	0.04142	0.2798	0.538
MrJ2	TerrestrialMammals	0.2956	0.1978	0.0121	0.2756	0.7193
MrJ2	Fish	0.1576	0.1335	0.00523	0.1196	0.4979
MrJ3	C3plants	0.3173	0.2058	0.01257	0.2992	0.7383
MrJ3	C4plants	0.3483	0.1451	0.05664	0.3516	0.6234
MrJ3	TerrestrialMammals	0.2332	0.1858	0.00642	0.19	0.6595
MrJ3	Fish	0.1012	0.1101	0.001938	0.06075	0.4157
MrJ4	C3plants	0.3103	0.2112	0.01101	0.2811	0.7673
MrJ4	C4plants	0.228	0.1278	0.01951	0.2168	0.4929
MrJ4	TerrestrialMammals	0.3026	0.1995	0.01234	0.2846	0.7313
MrJ4	Fish	0.159	0.1414	0.004289	0.1149	0.5119
MrJ5	C3plants	0.3003	0.2047	0.01388	0.2669	0.7488
MrJ5	C4plants	0.2003	0.1234	0.01187	0.19	0.4674
MrJ5	TerrestrialMammals	0.3235	0.2081	0.01738	0.2948	0.7593
MrJ5	Fish	0.1759	0.1452	0.005219	0.1383	0.5274
MrJ6	C3plants	0.3119	0.2061	0.01388	0.2843	0.7519
MrJ6	C4plants	0.1991	0.1244	0.01156	0.1875	0.4681
MrJ6	TerrestrialMammals	0.3149	0.2076	0.01542	0.2906	0.7538
MrJ6	Fish	0.1741	0.1395	0.005453	0.137	0.5106
MrJ7	C3plants	0.2992	0.1967	0.01312	0.2813	0.7081
MrJ7	C4plants	0.2744	0.1302	0.03529	0.2704	0.5356
MrJ7	TerrestrialMammals	0.2867	0.1938	0.01101	0.2573	0.7062
MrJ7	Fish	0.1397	0.1259	0.004266	0.1005	0.4698
TARGET/CONSUMER RESULTS REPORT: MrJ1
10000 updates took 6 s
INPUT DATA (Weighted model: Yes; Offset dependent: Yes; Concentration-dependent model: Yes; Minimum uncertainty: 0.001)
Target/consumer data
[13Ccoll]=-18.10(0.5)	[15Ncoll]=12.20(0.5)
Offsets
[13Ccoll]=4.8(2)	[15Ncoll]=5.5(2)
Weights
[13Ccoll][Protein]=74(4)	[13Ccoll][Energy]=26()	[15Ncoll][Protein]=100()	[15Ncoll][Energy]=0()
Source/Food values
[C3plants][Protein][13Ccoll]=-26.83(1)	[C3plants][Protein][15Ncoll]=2.6(6)	[C3plants][Energy][13Ccoll]=-24.33(1)
[C4plants][Protein][13Ccoll]=-10.6745(1)	[C4plants][Protein][15Ncoll]=4.5(2)	[C4plants][Energy][13Ccoll]=-8.17(1)
[TerrestrialMammals][Protein][13Ccoll]=-23.97(1)	[TerrestrialMammals][Protein][15Ncoll]=6.66(2)	[TerrestrialMammals][Energy][13Ccoll]=-25.97(1)
[Fish][Protein][13Ccoll]=-25.26(3)	[Fish][Protein][15Ncoll]=10.95(3)	[Fish][Energy][13Ccoll]=-31.44(3)
Concentrations
[C3plants][Protein]=5(5)	[C3plants][Energy]=95(5)	[C4plants][Protein]=10(5)	[C4plants][Energy]=90(5)	[TerrestrialMammals][Protein]=30(5)	[TerrestrialMammals][Energy]=70(5)	[Fish][Protein]=65(5)	[Fish][Energy]=35(5)
Prior info
[Protein]/([Protein]+[Energy])>0.05
[Protein]/([Protein]+[Energy])<0.45
ESTIMATES
Estimates on source/food contribution
Source/Food	Mean	sd	2.5pc	median	97.5pc
C3plants	0.2863	0.1968	0.01058	0.2564	0.7187
C4plants	0.1882	0.1251	0.01074	0.1685	0.4716
TerrestrialMammals	0.3242	0.2109	0.01387	0.2998	0.7689
Fish	0.2013	0.1463	0.00844	0.1735	0.5318
Estimates on fraction contribution
Fraction	Mean	sd	2.5pc	median	97.5pc
Protein	0.2654	0.07945	0.1166	0.2635	0.4219
Energy	0.7346	0.07945	0.5781	0.7365	0.8835
Estimates on signal contribution from source/food
Proxy	Source/Food	Mean	sd	2.5pc	median	97.5pc
13Ccoll	C3plants	0.2272	0.1729	0.007269	0.1896	0.6416
13Ccoll	C4plants	0.152	0.1022	0.008185	0.1353	0.3905
13Ccoll	TerrestrialMammals	0.3378	0.2171	0.01469	0.3175	0.7823
13Ccoll	Fish	0.283	0.1851	0.01364	0.2613	0.6632
15Ncoll	C3plants	0.08426	0.0997	0.0008508	0.0487	0.3641
15Ncoll	C4plants	0.08021	0.06759	0.002805	0.06178	0.2548
15Ncoll	TerrestrialMammals	0.3838	0.2464	0.01574	0.3587	0.8626
15Ncoll	Fish	0.4517	0.2447	0.02863	0.4623	0.8695
TARGET/CONSUMER RESULTS REPORT: MrJ2
10000 updates took 6 s
INPUT DATA (Weighted model: Yes; Offset dependent: Yes; Concentration-dependent model: Yes; Minimum uncertainty: 0.001)
Target/consumer data
[13Ccoll]=-16.30(0.5)	[15Ncoll]=10.50(0.5)
Offsets
[13Ccoll]=4.8(2)	[15Ncoll]=5.5(2)
Weights
[13Ccoll][Protein]=74(4)	[13Ccoll][Energy]=26()	[15Ncoll][Protein]=100()	[15Ncoll][Energy]=0()
Source/Food values
[C3plants][Protein][13Ccoll]=-26.83(1)	[C3plants][Protein][15Ncoll]=2.6(6)	[C3plants][Energy][13Ccoll]=-24.33(1)
[C4plants][Protein][13Ccoll]=-10.6745(1)	[C4plants][Protein][15Ncoll]=4.5(2)	[C4plants][Energy][13Ccoll]=-8.17(1)
[TerrestrialMammals][Protein][13Ccoll]=-23.97(1)	[TerrestrialMammals][Protein][15Ncoll]=6.66(2)	[TerrestrialMammals][Energy][13Ccoll]=-25.97(1)
[Fish][Protein][13Ccoll]=-25.26(3)	[Fish][Protein][15Ncoll]=10.95(3)	[Fish][Energy][13Ccoll]=-31.44(3)
Concentrations
[C3plants][Protein]=5(5)	[C3plants][Energy]=95(5)	[C4plants][Protein]=10(5)	[C4plants][Energy]=90(5)	[TerrestrialMammals][Protein]=30(5)	[TerrestrialMammals][Energy]=70(5)	[Fish][Protein]=65(5)	[Fish][Energy]=35(5)
Prior info
[Protein]/([Protein]+[Energy])>0.05
[Protein]/([Protein]+[Energy])<0.45
ESTIMATES
Estimates on source/food contribution
Source/Food	Mean	sd	2.5pc	median	97.5pc
C3plants	0.2658	0.1907	0.01057	0.23	0.6741
C4plants	0.281	0.1287	0.04142	0.2798	0.538
TerrestrialMammals	0.2956	0.1978	0.0121	0.2756	0.7193
Fish	0.1576	0.1335	0.00523	0.1196	0.4979
Estimates on fraction contribution
Fraction	Mean	sd	2.5pc	median	97.5pc
Protein	0.2367	0.07585	0.1003	0.2321	0.4038
Energy	0.7633	0.07585	0.5962	0.7679	0.8998
Estimates on signal contribution from source/food
Proxy	Source/Food	Mean	sd	2.5pc	median	97.5pc
13Ccoll	C3plants	0.2186	0.1718	0.007183	0.1754	0.6095
13Ccoll	C4plants	0.2341	0.1101	0.03154	0.2333	0.4543
13Ccoll	TerrestrialMammals	0.3189	0.2084	0.0129	0.301	0.7454
13Ccoll	Fish	0.2284	0.1743	0.008941	0.1875	0.6323
15Ncoll	C3plants	0.09022	0.107	0.0007247	0.05012	0.3915
15Ncoll	C4plants	0.1289	0.09149	0.007458	0.1114	0.3451
15Ncoll	TerrestrialMammals	0.3908	0.2447	0.0147	0.3792	0.8513
15Ncoll	Fish	0.3902	0.2427	0.02014	0.3726	0.8518
TARGET/CONSUMER RESULTS REPORT: MrJ3
10000 updates took 6 s
INPUT DATA (Weighted model: Yes; Offset dependent: Yes; Concentration-dependent model: Yes; Minimum uncertainty: 0.001)
Target/consumer data
[13Ccoll]=-14.30(0.5)	[15Ncoll]=7.60(0.5)
Offsets
[13Ccoll]=4.8(2)	[15Ncoll]=5.5(2)
Weights
[13Ccoll][Protein]=74(4)	[13Ccoll][Energy]=26()	[15Ncoll][Protein]=100()	[15Ncoll][Energy]=0()
Source/Food values
[C3plants][Protein][13Ccoll]=-26.83(1)	[C3plants][Protein][15Ncoll]=2.6(6)	[C3plants][Energy][13Ccoll]=-24.33(1)
[C4plants][Protein][13Ccoll]=-10.6745(1)	[C4plants][Protein][15Ncoll]=4.5(2)	[C4plants][Energy][13Ccoll]=-8.17(1)
[TerrestrialMammals][Protein][13Ccoll]=-23.97(1)	[TerrestrialMammals][Protein][15Ncoll]=6.66(2)	[TerrestrialMammals][Energy][13Ccoll]=-25.97(1)
[Fish][Protein][13Ccoll]=-25.26(3)	[Fish][Protein][15Ncoll]=10.95(3)	[Fish][Energy][13Ccoll]=-31.44(3)
Concentrations
[C3plants][Protein]=5(5)	[C3plants][Energy]=95(5)	[C4plants][Protein]=10(5)	[C4plants][Energy]=90(5)	[TerrestrialMammals][Protein]=30(5)	[TerrestrialMammals][Energy]=70(5)	[Fish][Protein]=65(5)	[Fish][Energy]=35(5)
Prior info
[Protein]/([Protein]+[Energy])>0.05
[Protein]/([Protein]+[Energy])<0.45
ESTIMATES
Estimates on source/food contribution
Source/Food	Mean	sd	2.5pc	median	97.5pc
C3plants	0.3173	0.2058	0.01257	0.2992	0.7383
C4plants	0.3483	0.1451	0.05664	0.3516	0.6234
TerrestrialMammals	0.2332	0.1858	0.00642	0.19	0.6595
Fish	0.1012	0.1101	0.001938	0.06075	0.4157
Estimates on fraction contribution
Fraction	Mean	sd	2.5pc	median	97.5pc
Protein	0.1954	0.07255	0.07707	0.1866	0.3642
Energy	0.8046	0.07255	0.6358	0.8134	0.9229
Estimates on signal contribution from source/food
Proxy	Source/Food	Mean	sd	2.5pc	median	97.5pc
13Ccoll	C3plants	0.279	0.1959	0.009389	0.2513	0.6963
13Ccoll	C4plants	0.3087	0.1343	0.04715	0.313	0.5545
13Ccoll	TerrestrialMammals	0.2604	0.1999	0.007581	0.2189	0.7118
13Ccoll	Fish	0.1519	0.1496	0.003358	0.1004	0.5523
15Ncoll	C3plants	0.1524	0.1562	0.001561	0.09646	0.5479
15Ncoll	C4plants	0.2061	0.1382	0.01344	0.179	0.5193
15Ncoll	TerrestrialMammals	0.3527	0.2437	0.01026	0.3217	0.8395
15Ncoll	Fish	0.2889	0.2264	0.008918	0.2335	0.7919
TARGET/CONSUMER RESULTS REPORT: MrJ4
10000 updates took 6 s
INPUT DATA (Weighted model: Yes; Offset dependent: Yes; Concentration-dependent model: Yes; Minimum uncertainty: 0.001)
Target/consumer data
[13Ccoll]=-16.90(0.5)	[15Ncoll]=9.90(0.5)
Offsets
[13Ccoll]=4.8(2)	[15Ncoll]=5.5(2)
Weights
[13Ccoll][Protein]=74(4)	[13Ccoll][Energy]=26()	[15Ncoll][Protein]=100()	[15Ncoll][Energy]=0()
Source/Food values
[C3plants][Protein][13Ccoll]=-26.83(1)	[C3plants][Protein][15Ncoll]=2.6(6)	[C3plants][Energy][13Ccoll]=-24.33(1)
[C4plants][Protein][13Ccoll]=-10.6745(1)	[C4plants][Protein][15Ncoll]=4.5(2)	[C4plants][Energy][13Ccoll]=-8.17(1)
[TerrestrialMammals][Protein][13Ccoll]=-23.97(1)	[TerrestrialMammals][Protein][15Ncoll]=6.66(2)	[TerrestrialMammals][Energy][13Ccoll]=-25.97(1)
[Fish][Protein][13Ccoll]=-25.26(3)	[Fish][Protein][15Ncoll]=10.95(3)	[Fish][Energy][13Ccoll]=-31.44(3)
Concentrations
[C3plants][Protein]=5(5)	[C3plants][Energy]=95(5)	[C4plants][Protein]=10(5)	[C4plants][Energy]=90(5)	[TerrestrialMammals][Protein]=30(5)	[TerrestrialMammals][Energy]=70(5)	[Fish][Protein]=65(5)	[Fish][Energy]=35(5)
Prior info
[Protein]/([Protein]+[Energy])>0.05
[Protein]/([Protein]+[Energy])<0.45
ESTIMATES
Estimates on source/food contribution
Source/Food	Mean	sd	2.5pc	median	97.5pc
C3plants	0.3103	0.2112	0.01101	0.2811	0.7673
C4plants	0.228	0.1278	0.01951	0.2168	0.4929
TerrestrialMammals	0.3026	0.1995	0.01234	0.2846	0.7313
Fish	0.159	0.1414	0.004289	0.1149	0.5119
Estimates on fraction contribution
Fraction	Mean	sd	2.5pc	median	97.5pc
Protein	0.2382	0.08203	0.09314	0.2322	0.4165
Energy	0.7618	0.08203	0.5837	0.7679	0.9072
Estimates on signal contribution from source/food
Proxy	Source/Food	Mean	sd	2.5pc	median	97.5pc
13Ccoll	C3plants	0.2575	0.1929	0.007579	0.2198	0.71
13Ccoll	C4plants	0.1915	0.1096	0.01543	0.1831	0.4202
13Ccoll	TerrestrialMammals	0.3239	0.2083	0.01378	0.3076	0.7553
13Ccoll	Fish	0.2271	0.182	0.007118	0.1799	0.647
15Ncoll	C3plants	0.1109	0.1268	0.0008942	0.06335	0.4608
15Ncoll	C4plants	0.1136	0.09031	0.004741	0.09524	0.344
15Ncoll	TerrestrialMammals	0.394	0.2431	0.01574	0.382	0.8547
15Ncoll	Fish	0.3814	0.246	0.01696	0.3569	0.857
TARGET/CONSUMER RESULTS REPORT: MrJ5
10000 updates took 6 s
INPUT DATA (Weighted model: Yes; Offset dependent: Yes; Concentration-dependent model: Yes; Minimum uncertainty: 0.001)
Target/consumer data
[13Ccoll]=-17.80(0.5)	[15Ncoll]=10.40(0.5)
Offsets
[13Ccoll]=4.8(2)	[15Ncoll]=5.5(2)
Weights
[13Ccoll][Protein]=74(4)	[13Ccoll][Energy]=26()	[15Ncoll][Protein]=100()	[15Ncoll][Energy]=0()
Source/Food values
[C3plants][Protein][13Ccoll]=-26.83(1)	[C3plants][Protein][15Ncoll]=2.6(6)	[C3plants][Energy][13Ccoll]=-24.33(1)
[C4plants][Protein][13Ccoll]=-10.6745(1)	[C4plants][Protein][15Ncoll]=4.5(2)	[C4plants][Energy][13Ccoll]=-8.17(1)
[TerrestrialMammals][Protein][13Ccoll]=-23.97(1)	[TerrestrialMammals][Protein][15Ncoll]=6.66(2)	[TerrestrialMammals][Energy][13Ccoll]=-25.97(1)
[Fish][Protein][13Ccoll]=-25.26(3)	[Fish][Protein][15Ncoll]=10.95(3)	[Fish][Energy][13Ccoll]=-31.44(3)
Concentrations
[C3plants][Protein]=5(5)	[C3plants][Energy]=95(5)	[C4plants][Protein]=10(5)	[C4plants][Energy]=90(5)	[TerrestrialMammals][Protein]=30(5)	[TerrestrialMammals][Energy]=70(5)	[Fish][Protein]=65(5)	[Fish][Energy]=35(5)
Prior info
[Protein]/([Protein]+[Energy])>0.05
[Protein]/([Protein]+[Energy])<0.45
ESTIMATES
Estimates on source/food contribution
Source/Food	Mean	sd	2.5pc	median	97.5pc
C3plants	0.3003	0.2047	0.01388	0.2669	0.7488
C4plants	0.2003	0.1234	0.01187	0.19	0.4674
TerrestrialMammals	0.3235	0.2081	0.01738	0.2948	0.7593
Fish	0.1759	0.1452	0.005219	0.1383	0.5274
Estimates on fraction contribution
Fraction	Mean	sd	2.5pc	median	97.5pc
Protein	0.2524	0.08075	0.106	0.2487	0.4187
Energy	0.7476	0.08075	0.5814	0.7513	0.8942
Estimates on signal contribution from source/food
Proxy	Source/Food	Mean	sd	2.5pc	median	97.5pc
13Ccoll	C3plants	0.2442	0.1846	0.009158	0.2024	0.6798
13Ccoll	C4plants	0.1648	0.1046	0.009221	0.1537	0.3917
13Ccoll	TerrestrialMammals	0.3439	0.2163	0.019	0.3189	0.7917
13Ccoll	Fish	0.2472	0.1847	0.008669	0.2088	0.66
15Ncoll	C3plants	0.09958	0.1162	0.0009079	0.05761	0.4384
15Ncoll	C4plants	0.09249	0.08046	0.002739	0.07184	0.3022
15Ncoll	TerrestrialMammals	0.4066	0.2476	0.02197	0.3879	0.8749
15Ncoll	Fish	0.4014	0.2468	0.01872	0.3849	0.8621
TARGET/CONSUMER RESULTS REPORT: MrJ6
10000 updates took 6 s
INPUT DATA (Weighted model: Yes; Offset dependent: Yes; Concentration-dependent model: Yes; Minimum uncertainty: 0.001)
Target/consumer data
[13Ccoll]=-17.90(0.5)	[15Ncoll]=10.70(0.5)
Offsets
[13Ccoll]=4.8(2)	[15Ncoll]=5.5(2)
Weights
[13Ccoll][Protein]=74(4)	[13Ccoll][Energy]=26()	[15Ncoll][Protein]=100()	[15Ncoll][Energy]=0()
Source/Food values
[C3plants][Protein][13Ccoll]=-26.83(1)	[C3plants][Protein][15Ncoll]=2.6(6)	[C3plants][Energy][13Ccoll]=-24.33(1)
[C4plants][Protein][13Ccoll]=-10.6745(1)	[C4plants][Protein][15Ncoll]=4.5(2)	[C4plants][Energy][13Ccoll]=-8.17(1)
[TerrestrialMammals][Protein][13Ccoll]=-23.97(1)	[TerrestrialMammals][Protein][15Ncoll]=6.66(2)	[TerrestrialMammals][Energy][13Ccoll]=-25.97(1)
[Fish][Protein][13Ccoll]=-25.26(3)	[Fish][Protein][15Ncoll]=10.95(3)	[Fish][Energy][13Ccoll]=-31.44(3)
Concentrations
[C3plants][Protein]=5(5)	[C3plants][Energy]=95(5)	[C4plants][Protein]=10(5)	[C4plants][Energy]=90(5)	[TerrestrialMammals][Protein]=30(5)	[TerrestrialMammals][Energy]=70(5)	[Fish][Protein]=65(5)	[Fish][Energy]=35(5)
Prior info
[Protein]/([Protein]+[Energy])>0.05
[Protein]/([Protein]+[Energy])<0.45
ESTIMATES
Estimates on source/food contribution
Source/Food	Mean	sd	2.5pc	median	97.5pc
C3plants	0.3119	0.2061	0.01388	0.2843	0.7519
C4plants	0.1991	0.1244	0.01156	0.1875	0.4681
TerrestrialMammals	0.3149	0.2076	0.01542	0.2906	0.7538
Fish	0.1741	0.1395	0.005453	0.137	0.5106
Estimates on fraction contribution
Fraction	Mean	sd	2.5pc	median	97.5pc
Protein	0.2472	0.07958	0.1033	0.2424	0.4127
Energy	0.7528	0.07958	0.5873	0.7577	0.8968
Estimates on signal contribution from source/food
Proxy	Source/Food	Mean	sd	2.5pc	median	97.5pc
13Ccoll	C3plants	0.2542	0.1859	0.009759	0.2164	0.6759
13Ccoll	C4plants	0.1634	0.1039	0.008942	0.1523	0.3883
13Ccoll	TerrestrialMammals	0.3355	0.2148	0.01664	0.3173	0.7772
13Ccoll	Fish	0.2469	0.1787	0.008864	0.2099	0.6449
15Ncoll	C3plants	0.1049	0.117	0.001304	0.06165	0.4202
15Ncoll	C4plants	0.08726	0.07269	0.002652	0.07059	0.2657
15Ncoll	TerrestrialMammals	0.3975	0.2459	0.01945	0.3795	0.8648
15Ncoll	Fish	0.4103	0.2426	0.02052	0.4039	0.8602
TARGET/CONSUMER RESULTS REPORT: MrJ7
10000 updates took 6 s
INPUT DATA (Weighted model: Yes; Offset dependent: Yes; Concentration-dependent model: Yes; Minimum uncertainty: 0.001)
Target/consumer data
[13Ccoll]=-15.80(0.5)	[15Ncoll]=9.40(0.5)
Offsets
[13Ccoll]=4.8(2)	[15Ncoll]=5.5(2)
Weights
[13Ccoll][Protein]=74(4)	[13Ccoll][Energy]=26()	[15Ncoll][Protein]=100()	[15Ncoll][Energy]=0()
Source/Food values
[C3plants][Protein][13Ccoll]=-26.83(1)	[C3plants][Protein][15Ncoll]=2.6(6)	[C3plants][Energy][13Ccoll]=-24.33(1)
[C4plants][Protein][13Ccoll]=-10.6745(1)	[C4plants][Protein][15Ncoll]=4.5(2)	[C4plants][Energy][13Ccoll]=-8.17(1)
[TerrestrialMammals][Protein][13Ccoll]=-23.97(1)	[TerrestrialMammals][Protein][15Ncoll]=6.66(2)	[TerrestrialMammals][Energy][13Ccoll]=-25.97(1)
[Fish][Protein][13Ccoll]=-25.26(3)	[Fish][Protein][15Ncoll]=10.95(3)	[Fish][Energy][13Ccoll]=-31.44(3)
Concentrations
[C3plants][Protein]=5(5)	[C3plants][Energy]=95(5)	[C4plants][Protein]=10(5)	[C4plants][Energy]=90(5)	[TerrestrialMammals][Protein]=30(5)	[TerrestrialMammals][Energy]=70(5)	[Fish][Protein]=65(5)	[Fish][Energy]=35(5)
Prior info
[Protein]/([Protein]+[Energy])>0.05
[Protein]/([Protein]+[Energy])<0.45
ESTIMATES
Estimates on source/food contribution
Source/Food	Mean	sd	2.5pc	median	97.5pc
C3plants	0.2992	0.1967	0.01312	0.2813	0.7081
C4plants	0.2744	0.1302	0.03529	0.2704	0.5356
TerrestrialMammals	0.2867	0.1938	0.01101	0.2573	0.7062
Fish	0.1397	0.1259	0.004266	0.1005	0.4698
Estimates on fraction contribution
Fraction	Mean	sd	2.5pc	median	97.5pc
Protein	0.2266	0.07583	0.09806	0.2208	0.3971
Energy	0.7734	0.07583	0.6029	0.7792	0.902
Estimates on signal contribution from source/food
Proxy	Source/Food	Mean	sd	2.5pc	median	97.5pc
13Ccoll	C3plants	0.2487	0.1796	0.009161	0.2199	0.6436
13Ccoll	C4plants	0.2354	0.1162	0.02725	0.2314	0.4707
13Ccoll	TerrestrialMammals	0.3122	0.2038	0.01273	0.2857	0.7349
13Ccoll	Fish	0.2037	0.1654	0.007055	0.16	0.6066
15Ncoll	C3plants	0.1091	0.1203	0.0009729	0.064	0.4357
15Ncoll	C4plants	0.1445	0.1053	0.007928	0.1231	0.3998
15Ncoll	TerrestrialMammals	0.39	0.239	0.01614	0.3724	0.8411
15Ncoll	Fish	0.3564	0.2347	0.016	0.3282	0.8299
#BUGS Code
model{
# likelihood
	for (h_ in 1:N_h){ # individuals
		for (k_ in 1:N_k){ # dietary proxies
			for (j_ in 1:N_j){ # components of food group
				for (i_ in 1:N_i){ # food groups
					source.component.value_[h_,i_,j_,k_] <- alpha_[h_,i_] *C_[i_,j_] * (I_[i_,j_,k_] + T_[k_])
					source.component.weight_[h_,i_,j_,k_] <- alpha_[h_,i_] *C_[i_,j_]
				}
				component.contrib_[h_, j_, k_] <- W_[j_,k_] * sum(source.component.value_[h_,1:N_i,j_,k_])
				component.weight2_[h_, j_, k_] <- W_[j_,k_] * sum(source.component.weight_[h_,1:N_i,j_,k_])
			}
			H_[h_,k_] <- (sum(component.contrib_[h_,1:N_j,k_]) / sum(component.weight2_[h_,1:N_j,k_]))
			# Measurements on individuals
			obsvn_[h_,k_] ~ dnorm(H_[h_,k_],tau_H[h_,k_])
			tau_H[h_,k_] <- pow(obsvn_error[h_,k_],-2)
		}
	}
	#contribution of components
	for (h_ in 1:N_h){ # individuals
		for (j_ in 1:N_j){ # components of food group
			for (i_ in 1:N_i){ # food groups
				aux3_[h_,i_,j_] <- alpha_[h_,i_]*C_[i_,j_]
				}
		aux4_[h_, j_] <- sum(aux3_[h_,1:N_i,j_])
		beta_[h_, j_] <- aux4_[h_, j_] / sum(aux4_[h_,1:N_j])
		}
	}
	#contribution of a food group towards a measured signal
	for (h_ in 1:N_h){ # individuals
		for (k_ in 1:N_k){ # dietary proxies
			for (i_ in 1:N_i){ # food groups
				for (j_ in 1:N_j){ # components of food group
					aux5_[h_,i_,k_,j_] <- alpha_[h_,i_]*C_[i_,j_] *W_[j_,k_]
				}
			aux6_[h_,k_, i_] <- sum(aux5_[h_,i_,k_,1:N_j])
			theta_[h_,k_, i_] <- aux6_[h_,k_, i_] / sum(aux6_[h_,k_,1:N_i])
			}
		}
	}
# priors
	#prior for intake estimates
	for (h_ in 1:N_h){ # N_h: number of individuals
		alpha_[h_,1:N_i] ~ ddirich(a_alpha[1:N_i])
	}
	# prior for isotopic values of components in food groups
	for (k_ in 1:N_k){ # dietary proxies measured per human
		for (j_ in 1:N_j){ # components of food group
			for (i_ in 1:N_i){ # food groups
				# then branch
				Z_branch[i_,j_,k_, 1] <- 0
				# else branch
				Z_branch[i_,j_,k_, 2] ~ dnorm(m_I[i_,j_,k_], tau_I[i_,j_,k_])
				tau_I[i_,j_,k_] <- pow(s_I[i_,j_,k_],-2)
				if_branch[i_,j_,k_] <- 1 + step((s_I[i_,j_,k_]))
				I_[i_,j_,k_] <- Z_branch[i_,j_,k_, if_branch[i_,j_,k_]]
			}
		}
	}
	# prior for proxy offset
	for (k_ in 1:N_k){ # dietary proxies measured per human
		T_[k_] ~ dnorm(m_T[k_], tau_T[k_])
tau_T[k_] <- pow(s_T[k_],-2)
	}
	# prior for concentration values of components in food groups
		for (j_ in 1:N_j){ # components of food group
			for (i_ in 1:N_i){ # food groups
				C_[i_,j_] ~ dnorm(m_C[i_,j_], tau_C[i_,j_])T(0,100)
tau_C[i_,j_] <- pow(s_C[i_,j_],-2)
			}
		}
	# prior for weight contribution
	for (k_ in 1:N_k){ # dietary proxies measured per human
		for (j_ in 1:N_j){ # components of food group
			W_[j_,k_] ~ dnorm(m_W[j_,k_], tau_W[j_,k_])T(0,100)
tau_W[j_,k_] <- pow(s_W[j_,k_],-2)
		}
	}
O_3<- 1
O_3 ~ dbern(xpto_3)
xpto_3 <- step(beta_[1,1]/(beta_[1,1]+beta_[1,2]) -(0.05))
O_5<- 1
O_5 ~ dbern(xpto_5)
xpto_5 <- step(0.45 -(beta_[1,1]/(beta_[1,1]+beta_[1,2])))
}# closing model
list(
N_h=1, # number of targets/consumers
N_i=4, # number of sources/food groups
N_j=2, # number of fractions/food fractions
N_k=2, # number of proxies/dietary proxies
m_T=c(4.8, 5.5), # offset
s_T=c(2, 2), # error associated with offset
a_alpha=c(1, 1, 1, 1)
)
# values measured in targets/consumers
obsvn_[,1] obsvn_[,2]
-15.80 9.40
END
# errors associated with values measured in targets/consumers
obsvn_error[,1] obsvn_error[,2]
0.5 0.5
END
# weights
m_W[,1] m_W[,2]
74 100
26 0
END
# weights error
s_W[,1] s_W[,2]
4 0.001
0.001 0.001
END
# concentrations
m_C[,1] m_C[,2]
5 95
10 90
30 70
65 35
END
# concentrations errors
s_C[,1] s_C[,2]
5 5
5 5
5 5
5 5
END
# proxies/dietary proxies
m_I[, 1, 1] m_I[, 2, 1] m_I[, 1, 2] m_I[, 2, 2]
-26.83 -24.33 2.6 0
-10.6745 -8.17 4.5 0
-23.97 -25.97 6.66 0
-25.26 -31.44 10.95 0
END
# errors sources/food groups
s_I[, 1, 1] s_I[, 2, 1] s_I[, 1, 2] s_I[, 2, 2]
1 1 6 0.001
1 1 2 0.001
1 1 2 0.001
3 3 3 0.001
END

## Sheet: modern fauna for MC and MJ
Taxa	Category	N	δ13C (‰)	correction Suess effect	d15N (‰)	Type	Origin	Source	Tissue	Estimated atm CO2 d13C value for the year of sampling
Arapaima sp.	Freshwater fish	9	-20.4	-18.62	11.2	Modern	Guiana	Watson et al. (2013)	white muscle	-8.26
Crenichla sp.	Freshwater fish	4	-25.9	-24.12	12.6	Modern	Guiana	Watson et al. (2013)	white muscle	-8.26
Hoplias malabaricus	Freshwater fish	2	-26.6	-24.82	12.6	Modern	Guiana	Watson et al. (2013)	white muscle	-8.26
Trachycorystes trachycorystes	Freshwater fish	4	-24.6	-22.82	11.1	Modern	Guiana	Watson et al. (2013)	white muscle	-8.26
Geophagus surinamensis	Freshwater fish	2	-25.5	-23.72	11.6	Modern	Guiana	Watson et al. (2013)	white muscle	-8.26
Eigenmannia sp.	Freshwater fish	1	-29.6	-27.82	10.4	Modern	Guiana	Watson et al. (2013)	white muscle	-8.26
Apteronotus cf. albifrons	Freshwater fish	1	-29.9	-28.12	8.6	Modern	Guiana	Watson et al. (2013)	white muscle	-8.26
Sternopygus sp.	Freshwater fish	1	-28.7	-26.92	10.3	Modern	Guiana	Watson et al. (2013)	white muscle	-8.26
Amblydoras sp.	Freshwater fish	1	-25.1	-23.32	10.5	Modern	Guiana	Watson et al. (2013)	white muscle	-8.26
Platydoras sp.	Freshwater fish	1	-31.2	-29.42	8.8	Modern	Guiana	Watson et al. (2013)	white muscle	-8.26
Chilodus sp.	Freshwater fish	1	-28	-26.22	11.5	Modern	Guiana	Watson et al. (2013)	white muscle	-8.26
Hypostomus sp.	Freshwater fish	1	-25.8	-24.02	11.3	Modern	Guiana	Watson et al. (2013)	white muscle	-8.26
Ancistrus sp.	Freshwater fish	5	-29.2	-27.42	9.7	Modern	Guiana	Watson et al. (2013)	white muscle	-8.26
Rineloricaria sp.	Freshwater fish	3	-26.9	-25.12	3.2	Modern	Guiana	Watson et al. (2013)	white muscle	-8.26
Curimatid	Freshwater fish	3	-36.6	-34.82	8.8	Modern	Guiana	Watson et al. (2013)	white muscle	-8.26
Caiman crocodylus	Reptile	1	-22.5	-21.1	10.4	Modern	Upper Amazon	van der Merwe and Medina (1991)	collagen	-8.26
Peliocephalus tracaxa	Reptile	1	-24.2	-22.8	7.5	Modern	Upper Amazon	van der Merwe and Medina (1991)	collagen	-7.89
Hoplias malabarieus	Freshwater fish	1	-23.6	-22.2	10.7	Modern	Upper Amazon	van der Merwe and Medina (1991)	collagen	-7.89
Catfish, Bagre liso	Freshwater fish	1	-23.1	-21.7	10	Modern	Upper Amazon	van der Merwe and Medina (1991)	collagen	-7.89
Brachyplatystoma philamentosum	Freshwater fish	1	-29.3	-27.9	11.4	Modern	Upper Amazon	van der Merwe and Medina (1991)	collagen	-7.89
Pseudopatystoma sp	Freshwater fish	1	-26.1	-24.7	10	Modern	Upper Amazon	van der Merwe and Medina (1991)	collagen	-7.89
Cichla ocelaris	Freshwater fish	1	-26.9	-25.5	10	Modern	Lower Orinoco	van der Merwe and Medina (1991)	collagen	-7.89
Hydrolicus scomberiodes	Freshwater fish	1	-26	-24.6	10.4	Modern	Lower Orinoco	van der Merwe and Medina (1991)	collagen	-7.89
Plagioscion squamossimus	Freshwater fish	1	-26	-24.6	10.4	Modern	Lower Orinoco	van der Merwe and Medina (1991)	collagen	-7.89
Semaprochilodus laticeps	Freshwater fish	1	-28	-26.6	10.7	Modern	Lower Orinoco	van der Merwe and Medina (1991)	collagen	-7.89
Pseudopatystoma sp	Freshwater fish	1	-27.4	-26	10.5	Modern	Lower Orinoco	van der Merwe and Medina (1991)	collagen	-7.89
Pterygoplichtus punctatus	Freshwater fish	1	-28.3	-26.9	7.6	Modern	Lower Orinoco	van der Merwe and Medina (1991)	collagen	-7.89
Tapirus terrestris	terrestrial mammal	1	-25.5	-24.1	2.6	Modern	Lower Orinoco	van der Merwe and Medina (1991)	collagen	-7.89
Tayassu tajacu	terrestrial mammal	1	-22.8	-21.4	3	Modern	Lower Orinoco	van der Merwe and Medina (1991)	collagen	-7.89
Dasyprocta punctata	terrestrial mammal	1	-23	-21.6	3.7	Modern	Lower Orinoco	van der Merwe and Medina (1991)	collagen	-7.89
Dasyprocta punctata	terrestrial mammal	1	-22.2	-20.8	3.9	Modern	Lower Orinoco	van der Merwe and Medina (1991)	collagen	-7.89
Tayassu pecari	terrestrial mammal	1	-22.8	-21.4	4.5	Modern	Lower Orinoco	van der Merwe and Medina (1991)	collagen	-7.89
Alouatta siracula	terrestrial mammal	1	-23.4	-22	4.6	Modern	Lower Orinoco	van der Merwe and Medina (1991)	collagen	-7.89
Mazama sp.	terrestrial mammal	1	-23.7	-22.3	7.5	Modern	Lower Orinoco	van der Merwe and Medina (1991)	collagen	-7.89
Tamandua tatradactlyla	terrestrial mammal	1	-23.6	-22.2	7.5	Modern	Lower Orinoco	van der Merwe and Medina (1991)	collagen	-7.89
