# Supplementary material for: Stable isotope evidence for dietary diversification in the pre-Columbian Amazon
Source: Sci Rep. 2020 Oct 6;10:16560. doi: 10.1038/s41598-020-73540-z (PMC7539003; doi:10.1038/s41598-020-73540-z)
Supplement: Supplementary file 3 — Supplementary file3 [file 41598_2020_73540_MOESM3_ESM.xlsx]

## Sheet: Summary statistics calories
Site	Source	mean (%)	sd (%)	Median (%)	min (%)	max (%)	Q1 (%)	Q3 (%)
Maracá	Aquatic	18.5202	14.3334	15.01	7.32e-06	77.5	6.947	27.24
Maracá	C3plants	29.3801	20.446	26.06	0.000529	97.11	12.34	43.44
Maracá	C4plants	19.4702	14.1255	16.81	4.18e-05	90.62	8.131	28.12
Maracá	TerrestrialMammals	32.6295	21.2385	30.04	0.000183	99.12	14.93	47.91
Marajó	Aquatic	14.6129	13.2169	10.44	4.61e-05	73.77	4.408	21.32
Marajó	C3plants	28.4328	19.912	25.04	0.00156	96.02	11.74	42.29
Marajó	C4plants	27.927	16.9691	26.23	4.18e-05	91.53	14.55	39.37
Marajó	TerrestrialMammals	29.0273	19.9896	25.95	0.0008	96.35	12.57	42.4
SaoLuis	Aquatic	13.0963	11.4987	9.8	8.54e-05	70.89	4.32175	18.6
SaoLuis	C3plants	33.1601	21.1565	31.22	0.00041	95.57	15.5675	48.61
SaoLuis	C4plants	17.0103	13.3905	13.94	0.000167	81.28	6.511	24.5
SaoLuis	TerrestrialMammals	36.7333	21.2625	35.9	0.0015	98.29	19.43	52.53

## Sheet: Summary statistics protein
Site	Source	mean (%)	sd (%)	Median (%)	min (%)	max (%)	Q1 (%)	Q3 (%)
Maracá	Aquatic	42.5461	24.1169	42	0	99	23	62
Maracá	C3plants	9.8366	11.6286	5	0	92	2	14
Maracá	C4plants	8.14594	7.52018	6	0	60	2	12
Maracá	TerrestrialMammals	39.4713	24.4435	38	0	100	19	59
Marajó	Aquatic	36.5897	23.7571	34	0	99	16	55
Marajó	C3plants	10.3706	11.8008	6	0	88	2	15
Marajó	C4plants	14.3535	11.8021	11	0	79	5	21
Marajó	TerrestrialMammals	38.6862	23.946	37	0	99	18	57
SaoLuis	Aquatic	33.0886	21.5838	30	0	98	15	48
SaoLuis	C3plants	12.317	12.7744	8	0	88	3	18
SaoLuis	C4plants	7.9442	7.92986	5	0	54	2	11
SaoLuis	TerrestrialMammals	46.6502	23.5861	48	0	99	28	65
